# Supplementary material for: What Is Known About Persons with Intellectual Disabilities and Cardiovascular Risk Factors—A Scoping Review
Source: Epidemiologia (Basel). 2026 Apr 25;7(3):59. doi: 10.3390/epidemiologia7030059 (PMC13214662; doi:10.3390/epidemiologia7030059)
Supplement: Supplementary file 1 [file epidemiologia-07-00059-s001.zip]

Archive with 1 entries (1 files):
- epidemiologia-4185359-supplementary.xlsx
