# Supplementary material for: What Is Known About Persons with Intellectual Disabilities and Cardiovascular Risk Factors—A Scoping Review
Source: Epidemiologia (Basel). 2026 Apr 25;7(3):59. doi: 10.3390/epidemiologia7030059 (PMC13214662; doi:10.3390/epidemiologia7030059)
Supplement: Supplementary file 1 [file epidemiologia-07-00059-s001.zip › epidemiologia-4185359-supplementary.xlsx]

## Sheet: Summary table
Author Year Country	Title	Aim of study	Main focus in the paper (cardiovascular risk factors)	Study design	Study start date - End date	Intellectual Disability	How is Intellectual Disability defined?	Context participant	Population description	Who is filling in the forms (questionnaires)	Sample (total) Proportion women (W), men (M) and unknown gender	Marital status Employment Status Living Status	Cardiovascular risk factors	Hypertension	Diabetes Mellitus Type 2	Metabolic Syndrome	Inactive Lifestyle (Physical inactivity)	Obese - overweight - BMI	High cholesterol	Alcohol	Smoking	CVD risks
Aslam et al. (2022) UK	Diabetes and Obesity in Down Syndrome Across the Lifespan: A Retrospective Cohort Study Using UK Electronic Health Records	Determine whether DS is associated with an increased incidence of diabetes and the relationship with obesity across the life span compared with control patients	BMI, Diabetes Mellitus Type 2	Cohort study	1990-2020	DS	All patients with DS were identified by using codes for DS or trisomy 21.	Population based survey in the UK	All patients with DS were identified from the July 2020 release of CPRD GOLD, using 10 Read codes for DS or trisomy 21. Control patients were sampled from the list of all registered patients in the database without DS. Control patients were exactly matched on family practice, sex, year of birth, and calendar date of start of record to within 1.5 years.	By proxy (relatives)	Total 9,917 patients with DS and 38,266 control patients. W=5372	Not reported	Diabetes Mellitus Type 2: Rates were higher in patients with DS versus control patients (87,9%) in age-groups from 5 years up to 34 years. 8 Obesity: Was associated with an increased incidence of T2DM. In patients with DS, peak mean BMI was higher and at a younger age (males 31.2 kg/m2 at age 31 years; females 32.1 kg/m2 at 43 years) versus control patients (males 29.5 kg/m2 at 54 years; females …	0	1	0	0	1	0	0	0	2
Axmon et al. (2017) Sweden	Prevalence and treatment of diabetes mellitus and hypertension among older adults with intellectual disability in comparison with the general population.	Describe and compare prevalence ratios of diabetes mellitus and hypertension between older adults with ID and their age peers in the general population, and to describe and compare treatment patterns in these two groups.	Blood pressure, Diabetes Mellitus Type 2, All types of DM and hypertension	Cohort study	2006-2012	People aged 55+ with ID or autism spectrum	Diagnose as reference	Inpatient vare and outpatient specialist visit in Sweden.	People aged 55+ years who had received support for ID in 2012 (n = 7936) and a referent cohort from the general population matched by sex and year of birth. All patients with DS were identified from the July 2020 release of CPRD GOLD, using 10 Read codes for DS or trisomy 21. Control patients were sampled from the list of all registered patients	Health care personell	People with ID (n = 7936) + referent cohort W=3600 in each cohort M=4327 in each cohort	Not reported	Hypertension: Among those with hypertension, ID was associated with higher occurrence of prescription of diuretics, but lower occurrence of prescription of calcium channel blockers and angiotensin II antagonists. In the ID cohort, 98% of those with diagnosis of hyper_x0002_tension had at least one prescription of drugs to treat hypertension, and 23% of those with at least one pre_x0002_scription …	1	1	0	0	0	0	0	0	2
Baksh et al. (2023) UK	Multiple morbidity across the lifespan in people with Down syndrome or intellectual disabilities: a population-based cohort study using electronic health records	Identify syndrome-specific health conditions and their age-related incidence, and potentially provide insights into the underlying genetic predisposition driving unique patterns and clustering of conditions.	Multiple morbidity across the lifespan	Cohort study	Not reported	DS/ID	ID is categorised as a diagnose as reference to Down syndrome or trisomy 21.	Not given	Control patients were exactly matched on family practice, sex, year of birth, and calendar date of start of record to within 1.5 years. Population controls were followed up for longer than the two other groups, and a higher percentage of people with DD died during the study period than controls or those with ID. 66.9% of practices were registered in England for people with DS, 66.4% for controls,…	Health care personnel	10204 people with DS W=5372 M= 4832 39814 controls W=20681 M= 19133 69150 people with intellectual disabilities W= 24506 M= 44644	Not reported	Hypertension: were lower in DS across the lifespan.	1	0	0	0	0	0	0	0	1
Bedogni et al. (2020) Italy	Changes of Body Weight and Body Composition in Obese Patients with Prader-Willi Syndrome at 3 and 6 Years of Follow-Up: A Retrospective Cohort Study	Evaluate the changes in body weight at 3 and 6 years of follow-up in patients with Prader Willi syndrome undergoing a multidisciplinary metabolic rehabilitation program at our center.	BMI, High cholesterol	Cohort study	2001-2013	PWS	Cognitive and behavioral disturbances	PWS patients performed a 3-week in-hospital multidisciplinary metabolic rehabilitation program at baseline and at 3 and 6 years of follow-up. All measurements analyzed here were collected before such in-hospital rehabilitation.	Forty-five Prader Willi Syndrome patients followed at the Division of Auxology of the Istituto Auxologico Italiano (Piancavallo, Verbania, Italy) Age median: 26 years. Weight Median: 102.8 kg (85,0;119,4) Height median: 1.52 m (1.47:1.57m) BMI: Median 44.6 (37.5; 52.0)	Self-reported	Total: 45 W=28 M=17	Not reported	Obesity: Body composition was evaluated bydual-energy X-ray absorptiometry in 36 (80%) patients. The mean (95% CI) weight change was −3.6 (−7.6 to 0.4, p = 0.08) kg at 3 years and −4.6 (−8.5 to −0.8, p = 0.02) kg at 6 years, and that of BMI was −1.7 (−3.4 to 0.1, p = 0.06) kg/m2 at 3 years and −2.1 (−3.8 to −0.4, p = 0.02) kg/m2 at 6 years. A decrease of about 2% in fat mass per unit of body mass…	1	0	1	0	1	0	0	1	4
Bellicha et al. (2020) France	Increasing physical activity in adult women with Prader Willi syndrome: A transferability study.	(a) to objectively quantify spontaneous physical activity (PA) in adult patients with PWS and (b) to evaluate the transferability of a homebased exercise training programme in these patients.	Obesity, excercise training, physical activity	Transferability study	2016-2018	PWS	Diagnose as reference	Not reported	The current observational study was conducted in a standard care setting and included 10 women with PWS (PWS group) and 20 women with non-syndromic obesity (CON group) to serve as a cross-sectional comparison. Only the women from the PWS group took part in the intervention.	Researcher og research assistant	Total: 30 women, 0 men	Lives alone, Living with spouse/partner Weight Mean baseline: CON group: 121.2 and PWS: group: 82.3 kg Weight SD time 2: PWS Group post-intervention (N=10) 84.5 kg. Body composition, quality of life, eating behaviour and objecticely measured physical activity and physical function in patients with PWS before and after the exercise programme and in controls."	Inactive lifestyle: Activity level-low SD baseline 6-min walk test distance, m 398. Actvity level-low-medium at Meam time 2: 6-min walk test distance, m 450 Intervention: Supervised home‐based exercise sessions are an effective strategy to improve physical activity in women with PWS who are less active than women matched for adiposity	0	0	0	0	1	0	0	0	1
Bryant et al. (2018) UK	Characterizing adults with Type 2 diabetes mellitus and intellectual disability: outcomes of a case-finding study	Report the results of a case-finding study conducted during a feasibility trial of a supported self-management intervention for adults with mild to moderate intellectual disability and Type 2 diabetes mellitus, and to characterize the study sample in terms of diabetes control, health, and access to diabetes management services and support	Diabetes Mellitus Type 2	Cross-sectional case-finding study	March 2013-June 2015	Mild to moderate intellectual disability was further established by an assessment of functional deficits in daily activities, educational and social attainment and support needs, and day-to-day cognitive function	Problems with reading, writing, managing money, looking after personal care, telling the time, or communicating.	Recruited 147 participants mainly through primary care settings	Mean Age= 54.4 White 125 Asian 17 Black 1 Mixed 3 Other ethnic group 1 Missing 0 40.4% of participants reported cardiovascular illness. Blood Pressure Systolic SD baseline: Mean 124.7 mmHg. Blood Pressure Diastolic SD baseline: Mean 74,3 mmHg.	Researcher interviews	147 eligible individuals participated. W=73 M= 74	Only 42 participants (29%) lived alone. Most (n = 103) (71%) lived with others, typically in a shared house with staffpresent or on call for 24 hours (n = 61) (41%) or with immediate family or their partner. Most participants (n =130) (88%) reported having a supporter, although levels and consistency of support were highly variable.	High cholesterol: Total cholesterol Mean 4.2 (15.8%) BMI: The mean (SD) BMI was 32.9 (7.9) kg/m2 with 20% of participants having a BMI >40 kg m2. Metabolic syndrome: The participants’ mean (SD) HbA1c concentration was 55 (15) mmol/mol [7.1 (1.4)%] Diabetes Mellitus Type 2: 79% of participants reported diabetes type 2 HbA1c mmol/mol 55 HbA1c % 7.1 The majority of participants (88%) had a formal or…	0	0	0	0	1	1	0	0	2
Cocks et al. (2018) Western Australia (WA)	Factors that affect the perceived health of adults with intellectual disability: A Western Australian study.	Identify baseline health status of adults with ID in WA. To identify factors affecting the health of adults with ID in WA. To identify health disparities experienced by adults with ID in WA	Activity, Lifestyle, support sevice	Cross sectional study	January 2013- July 2013	ID	Diagnose as reference	A majority of participants (74.5%) lived in the Perth metropolitan area with the remainder in regional or remote area. People interviewed were from across both metropolitan and regional WA.	Between Jan 1, 1990, and June 29, 2020, a total of 10204 people with Down syndrome, 39814 controls, and 69150 people with intellectual disabilities were included.	By trained interviewers and held at a place chosen by the participants; primarily their place of residence. Respondents were adults with ID or a family member or support person comprising proxy informant only (55%), participant only (24%), and joint informants (21%) depending on support need and communication ability. People who answered for themselves or jointly often had only intermittent suppo…	Total: 328 W=41% M=59%	Most participants lived in a family home (53%), with the remainder living in their own home (22%) or some form of congregate living (25%) Most participants had attended senior high school (68%) or junior high school (16%), often in special education schools or centres or in mainstream schools with an aide. Half of the participants (49%) attended Alternatives to Employment (equivalent to day activ…	Smoking and alcohol:Most participants (79%) were not exposed to cigarette smoke and only a small proportion (6%) currently smoked themselves. About onethird (35%) currently drank alcohol. Among those with not good health, 66.7% smoked (12/18).	0	0	0	0	0	0	1	1	2
Covain et al. (2023) France	Gender Differences, Motor Skills and Physical Fitness Heterogeneity in Adults with Down's Syndrome.	Describe physical fitness profiles in adults with DS. Second, we applied statistical classification methods to highlight the gender and PA levels related to physical fitness in this population	Activity, Physical fitness: VO2peak, -theo, -predicted. Flexibility, balance, explosive strenght	Cross sectional study	Not reported	DS	The level of intellectual functioning was mild to moderate. The participants did not have trouble comprehending instructions or questions	Recruited hrough employment support services or local associations	Adults: 29.7 ± 7.5 years; 18 to 46 years BMI: Men: 24.7 ± 3.6 Women: 25.0 ± 4.4	The questionnaire was completed by the participants and their parents.	Total: 40 W=16 M= 24	All participants lived with their parents	Cardiovascular risk factors: The results currently showed that the cardiorespiratory fitness of participants with DS is lower than typically developed adults. Inactive lifestyle: VO2peak and isometric strength were significantly lower for women (p < 0.01), whereas men had significantly lower flexibility than women (p < 0.05). Using a principal component analysis and an agglomerative hierarchical …	0	0	0	1	1	0	0	0	2
deAsua et al. (2014) Spain	Evaluation of the impact of abdominal obesity on glucose and lipid metabolism disorders in adults with Down syndrome	Describe anthropometric differences in weight-related disorders between adults with Down syndrome (DS) and healthy controls, as well as their disparate impact on glucose and lipid metabolism disorders	BMI, Metabolic Syndrome, Blood glucoses, lipid metabolism	Cross sectional study	January 2012-March 2013	DS	All adults with DS included in the study had a full trisomy 21 (we found no Robertsonian translocations or mosaics)	Clinic patiens. Adult Down Syndrome Outpatient Clinic of the Department of Internal Medicine Hospital Universitario de La Princesa, Madrid, Spain	49 adults with DS and 49 healthy controls. Siblings of adults with DS were used as controls in 42 cases BMI DS=28.8 ± 4.7, BMI Control: 24.9 ± 3.8	Researcher og research assistant	Total 49 DS W= 20 M= 29 Total 49 Healthy controls W= 30 M= 19	Some were living with parents	Obesity: The kappa correlation index for the diagnosis of abdominal obesity between waist circumference and WHR was 0.24 (95%CI: 0.13–0.34). We concluded that the prevalence of overweight, obesity, and abdominal obesity was higher in adults with DS than in controls. Adults with DS also had a higher WHR, and more frequently presented abdominal obesity vs control group. BMI (kg/m2): 28.8 ± 4.7 and …	0	1	1	0	1	1	0	0	4
deLeeuw et al. (2023) Netherlands	Associations between physical fitness and cardiovascular disease in older adults with intellectual disabilities: Results of the Healthy Ageing and Intellectual Disability study	Investigate the difference in physical fitness levels between older adults with ID with and without cardiovascular disease.	Activity	Cohort study	February 2009-July 2010	Borderline to profound intellectual disabilities, the presence of DS was retrieved	ID categorised as borderline [intelligence quotient (IQ) [70-80], mild (IQ = 55-70), moderate (IQ = 35-55), severe (IQ = 25-35) or profound (IQ < 25) based on the International Classification of Diseases (ICD-10) criteria (World Health Organization 1996)	Clinic patiens. A large spectrum of individuals in different care settings receiving care or support from three care organisations: Abrona, Amarant or Ipse de Bruggen. Most lived in a central setting or in the community.	The participants had a mild (22.1%), moderate (52.8%) or severe (15.9%) level of ID. DS was diagnosed in 14.9% of the participants. Participants with CVD were significantly older than participants without CVD (mean difference 8.3 years; P < 0.001) and had less often DS (3.8% vs. 16.3% respectively; P = 0.01). Borderline ID n=20, Mild ID n=151, Moderate ID n=361, Severe ID n=109, Profound 'ID n=32…	Researcher og research assistant	Total= 684 W=333 M=351	Living with relatives, Community based, Independent with ambulatory support	11.4% had at least one diagnosis of CVD in their medical file at the time of the physical fitness tests. Participants with CVD scored lower on cardiorespiratory fitness (-81.4 m, P = 0.002), comfortable gait speed (-0.3m/h, P = 0.04) and fast gait speed (-1.1 km/h, P = 0.04). No significant differences were found for grip strength (-0.2 kg, P = 0.89).	1	0	1	1	1	1	0	0	5
Dodd et al. (2023) USA	The association of increased body mass index on cardiorespiratory fitness, physical activity, and cognition in adults with down syndrome.	Examine the association of obesity, assessed by body mass index (BMI), with factors related to Alzheimer's disease risk including cardiorespiratory fitness, physical activity, and cognition in adults with Down syndrome	BMI, Activity status of physical acitivity, cardiorespiratory fitness, cognitive function and cognition	Cross sectional study	January 2020-November 2022	DS	Diagnose as reference	In the Kansas City metropolitan area (United States flyers, list-serves and social media posts	43 participants were classified as having obesity (BMI ->30 kg/m2) and 36 as having a healthy weight or being overweight (BMI<30 kg/m2)	Self-reported	Total= 79 W=43 M= 36	Living at home with parent or guiardian, or supported living enviroment with caregiver in Institution	No associations were observed between BMI and physical activity or cognition.	0	0	0	1	1	0	0	0	2
Dunkley et al. (2017) UK	Type 2 diabetes and glucose intolerance in a population with intellectual disabilities: the STOP diabetes cross-sectional screening study.	Conduct a diabetes screening programme to determine prevalence of previously undiagnosed type 2 diabetes and impaired glucose regulation in people with ID. This paper focuses on the screening stage, where the primary aims of this component were as follows: (1) to develop and assess the feasibility of conducting a diabetes screening programme in adults with ID; and (2) to determine the prevalence …	Diabetes Mellitus Type 2	Cross sectional study	September 2012-September 2015	ID mix DS	ID was defined based on information and conduct a preliminary assessment of a persons decision making capacity.	Audults (mild to profound ID, ages 18-74 years). A total of 3201 adults with ID were approaches to take part in the screening study. Most participants (~70%) had no identified cause of their ID; where known, the most common cause was Downs syndrome (14%)	Mean age 43 years 80% were of white Ethnicity, n (%) 930 White 748 (80.4) Asian 147 (15.8) Black 14 (1.5) Mixed 13 (1.4) Other 8 (0.9) Severity of ID 865 Not known 49 (5.7) Known 816 (84.3) Mild 260 (30.1) Moderate 244 (28.2) Severe 279 (32.3) Profound 33 (3.8)	Researcher og research assistant	Total 930 W= 42% M= 58%	A high proportion of participants required 24 h support (71%) and only 7% reported being independent; most lived either with family (36%) or in a residential/nursing home (38%),with 6% living alone.	Cardiovascular risk was calculated for participants aged 35-75 years with no previous history of cardiovascular disease. Obesity : Most participants were eighter over weight or obese 68%. BMI:T he majority of participants were classed as either overweight (31%) or obese (37%), with mean BMI (SD 7.1). Diabetes Mellitys Type 2: was successfully assessed for 675 (73%) participants: Nine (1.3%, 95% c…	0	1	1	1	1	0	0	0	4
Eisenbaum et al. (2018) USA	Tobacco product use and smoking frequency among US adults with intellectual and developmental disabilities.	Increase knowledge about tobacco use among people with IDD by examining types and frequency of tobacco product use among a US sample of adults with IDD. The study also explored factors related to amount (quantity) of cigarette use among smokers with IDD.	Substance use of Tobacco	Prevalence study	2007-2014	Diagnosis of an intellectual disability, cognitive delays or a related developmental disability, such as autism or cerebral palsy, and be 8 years of age or older	Not defined. To be eligible to participate in Special Olympics competitions, athletes must have a diagnosis of an intellectual disability, cognitive delays or a related developmental disability, such as autism or cerebral palsy, and be 8 years of age or older	Not reported	Of the total sample, 6.3% (n = 863) reported using tobacco and this group also ranged in age from 18 to 93 (M = 33.7); 857 of the 863 tobacco users reported on gender; 636 were male (74.2%) and 221 were female (25.8%).	Self-reported	Total= 13 815 W=5880 (42,9%) M=7834 (57,1%)	Not reported	Smoking: The sample of people with ID who used tobacco (n = 501) were aged 18–75 (M = 33.37) and 76.4% were male. About 73.6% reported cigarette use only, 10.6% reported dual or poly use of cigarettes and other tobacco products (cigars, pipe, and chewing tobacco) and 15.8% reported using only tobacco products other than cigarettes. Men were more likely than women to use tobacco products other tha…	0	0	0	0	0	0	0	1	2
Emerson et al. (2016) UK	The physical health of British adults with intellectual disability: cross sectional study.	Estimate the physical health status of a population-based sample of British adults with and without mild intellectual disability while controlling for any potentially confounding effects resulting from between-group differences in gender, age, socio-economic disadvantage and neighborhood social capital	Physical health of adults with intellectual disability (e.g., SF-12 Physical Component, DM, HBP, other CVD)	Cross sectional study	January 2009-December 2011	Mild intellectual disability	ID of participants scored lower than two standard deviations below the mean on the extracted component (the conventional cut-off point for defining intellectual disability used in ICD-10) and had no educational qualifications	UK	A population-based sample of British adults with and without mild intellectual disability. Total:299 participants aged 16-49 having ID, and 22,927 not ID	Health care personnel	Total: 299 W=not reported M= not reported	Not reported	Unadjusted comparisons indicated that British adults with intellectual disability have markedly poorer health than their non-disabled peers on the majority of indicators investigated including self-rated health, multiple morbidity, arthritis, cancer, diabetes, obesity, measured grip strength, measured lung function and polypharmacy. Adjusting for between-group differences in age and gender had a …	1	1	0	0	0	1	0	0	3
Erickson et al. (2016) USA	Cardiovascular risk and treatment for adults with intellectual or developmental disabilities	Describe and compare the level of monitoring of cardiovascular risk factors, to calculate cardiovascular risk score, and characterize medication prescribing patterns for medications used to treat CHD (coronary heart disease) related risk factors for individuals with intellectual/developmental disabilities) to those of patients from the same medical practices within a large academic health system …	Presence of cardiovascular disease risk factors, the atherosclerotic cardiovascular (ASCVD) risk score	Cross sectional study	2013-2016	Individuals with ID or developmental disabilities	Having an ICD9 diagnosis of Mental Retardation code of 317, 318.0, 318.1, 318.2, or 319 or having a diagnosis of one of the more common conditions associated with ID including autism spectrum disorders, DS, Williams Syndrome, Fragile X syndrome, cerebral palsy, fetal alcohol syndrome	Not reported. a patient of an adult general internal medicine clinic	Participants (n=200) were identified from an adult general internal medicine clinic practices of a large Midwestern academic health system	Researcher og research assistant	Total= 78 W= 36 M= 42	Students	There were no significant differences in the prevalence of risk-related diagnoses or in blood pressure and cholesterol between the two groups. Hypertension: 53,8% High cholesterol: 37,2% Diabetes Type 2: 11,5%	1	1	0	0	1	1	0	0	3
Farías-Valenzuela et al. (2021) Chile	Effects of Motor-Games-Based Concurrent Training Program on Body Composition Indicators of Chilean Adults with Down Syndrome	Determine the effect of a concurrent training program based on motor games on body composition indicators and cardiometabolic risk on schooled male adults with Down syndrome.	BMI, Body Composition Indicators i.e., Waist, body fat, WHR, skin fold..	Non-randomised experimental study	Not reported	DS	Diagnose as reference	Schooled participants 18+ in a special school from Santiago de Chile, specifically in the Metropolitan Region	15 male adults with Down syndrome from Chile. BMI SD baseline: 26,74	Researcher og research assistant	Total 15 M=15	Students in a special school	Diabetes Mellitus Type 2: DS = 117/3 Obesity: Mean and standard deviation for body fat were pre (25.36 ± 5.60) and post (23.01 ± 6.20)%; waist circumference pre (86.00 ± 8.97) and post (82.07 ± 8.38) cm. Brachial perimeter and muscle area were pre (22.30 ± 2.80) and post (23.61 ± 2.28) cm; pre (40.19 ± 10.09) and post (44.77 ± 8.48) cm2, respectively. Our findings showed significant results (p < …	0	0	0	0	1	0	0	0	2
Fitzpatrick et al. (2020) USA	Heart Disease in Adults With Down Syndrome Between 1996 and 2016	Describe demographic factors and calculate prevalence of heart diseases related conditions among the adult Down syndrome (DS) sample population and to compare demographic and heart diseasesrelated conditions between the DS sample population (n =2342) and the general population	Blood pressure, BMI, Diabetes Mellitus Type 2, High cholesterol, Heart disease, stroke, and associated risk conditions	Prevalence study	2012-2016	DS	Diagnose as reference		2342 adult patients aged 18 years with a primary diagnosis of DS. The DS sample of adults are primarily female (53.67%) and white (80.03%) of Non-Hispanic or Latino origin (89.45%). General population adults are primarily female (50.80%) and white (73.30%) of Non-Hispanic or Latino origin (82.70%).	Not reported	D= 2342 M=1085 W= 1257 General population= 244,652,666 M=119,945,724 W= 125,790,295	Not reported	Adults with DS had lower odds of diagnosis of heart disease and most associated risk conditions, specifically coronary heart disease (OR = 0.0537, P < .0001), heart failure (OR = 0.6353, P = .0091), hypertension (OR = 0.0325, P < .0001), diabetes (OR = 0.4840, P < .0001), and high total cholesterol (OR = 0.2086, P < .0001), while experiencing higher odds of overweight status (OR = 1.2185, P = .00…	1	1	1	0	1	1	0	0	5
Fleming et al. (2022) USA	Physical activity and physical and mental health in middle-aged adults with Down syndrome.	To examine the associ-ation between physical activity levels and the physical and mental health of adults with DS.	Activity, Mental health	Cross sectional study	Not reported	DS. Mental age in years: 7,67 (3.30)	Intellectual disability level was coded: mild: 9 years, moderate: 4-8 years, and severe: 3 year	A 2-day visit, which involved reporting on the adult with DS's physical and mental health.	The majority of participants were white non-Hispanic (97%), with two participants identifying as multi- or bi-racial. On average, participants had a mental age of 7.67 (SD = 3.30) and about half were female (n = 34) Twenty (30%) participants had a mild level of ID, 42 (64%) had a moderate level of ID, and 4 (6%) had a severe level of ID	Health care personnel. The adult with DS and their caregiver also completed a daily activity record, which was used to help validate and interpret accelerometer data.	Total: 66 W=34 M=32	The majority of participants lived with family (64%) independently (15%) Group home (15%) supported apartment (3%) other( 3%)	The most common cardiovascular conditions were congenital heart disease (48%) and hyperlipidemia (17%) The most common endocrine conditions were hypothyroidism (58%) and vitamin D deficiency (15%). BMI: The mean BMI was 33.95 (SD = 8.60), with 59% (n = 39) of participants in the obese range (i.e., BMI > 30 kg/m2) Inactive lifestyle: Unexpect_x0002_edly, time spent in sedentary behavior was negati…	0	0	0	1	1	0	0	0	2
Flygare Wallén et al. (2018) Sweden	High prevalence of diabetes mellitus, hypertension and obesity among persons with a recorded diagnosis of intellectual disability or autism spectrum disorder.	To determine the prevalence of diabetes mellitus, hypertension and obesity in individuals with IDs or ASD; 2 If the prevalence rates were comparable with those in the GP; and 3 If there were any differences in prevalence between men and women.	Diabetes Mellitus Type 2	Prevalence study	Not reported	DS. Other: ASD persons with intellectual disability (ID) or autism spectrum disorder (ASD).	International Classification of Diseases, 10th Revision for ID, ASD. If several diagnoses were recorded,DS was used before ID, and ID was used before ASD	People with at least one recorded diagnosis of diabetes mellitus, hypertension or obesity from 1998 to 2015. Persons with ID, DS and Autism spectrum compared with general population	In the DS group, only 19 (1.5%) of the individuals were aged >64 years, and only 17 (0.1%) of the persons were aged >74 years in the ASD group.	Researcher og research assistant	Total: 26988 individuals with Ids og Asd into three gruops: ID, DS, ASD Id non-Downs syndrome group (W= 4876, M= 6909). DS groupe (W= 599, M=683), Autism spectrum (W=4785, M=9136)	Not reported	Hypertension: was less prevalent in the DS group compared with the GP group for both men and women. Hypertension showed a different distribution, being less prevalent in the DS group compared with the GP group, and more prevalent in men in the ID and ASD groups compared with the GP group. Hypertension was more prevalent in men in the ID group compared with the GP group but not so among women. Dia…	0	1	0	0	1	0	0	0	3
Font-Farré et al. (2021) Spain	Cardiac Autonomic Modulation Response Before, During, and After Submaximal Exercise in Older Adults With Intellectual Disability	Assess and compare the cardiac autonomic modulation using the HRV (heart rate variability) response during and after a submaximal aerobic exercise test (6MWT) and the t-off HR kinectics kinetics after the test in older adults with and without intellectual disabilities	Cardiac autonomic modulation using the HRV (heart rate variability) response	Cross sectional study	Not reported	Mild to moderate Intellectual Disabilty	Persons with intellectual disability (ID) are characterized by having significant limitations in both intellectual functioning and maladaptive behavior, and it originates before the age 22	City, Barcelona	24 volunteers with ID and 24 without ID (non-ID) participated in this study. Participants Without ID Community-dwelling older adults without ID were recruited by social media and health centers. Participants With ID Occupational centers for adults with ID from Barcelona were contacted to be part of the present study. Non-ID participants were older than ID participants (66.0±4.2 vs. 54.7±5.6 years…	Researcher og research assistant	24 with ID W=9, M= 15 24 without ID W=15, M=9	Not reported	BMI: Non-ID- group: 25.9(3.9) ID group: 29.1 (5.2) Inactive lifestyle: During the 6MWT, both groups walked similar distances (517.0±115.0m vs. 493.0±60.4m; p=0.742). The ID participants reached significantly higher peak HR values during the 6MWT than non-ID participants (p=0.026). The main findings were as: a) during the 6MWT, older adults with ID presented higher HR values than older adults with…	0	0	0	1	1	0	0	0	2
Gawlik et al. (2016) Poland	Obesity among adults with moderate and severe intellectual disabilities.	To determine the prevalence of obesity among people with moderate and severe intellectual disabilities by gender, age and degree of disability	BMI, height, body weight, waist and hip circumference, WHR	Prevalence study	Not reported	Moderate (M) and severe (S) intellectual disability	Persons with moderate (M) and severe (S) ID, aged 20 to 50 years. All participants were qualified for the study based on the results of a psychological examination. The level of ID was diagnosed based on the fourth edition of the Diagnostic and Statistical Manual of Mental Disorders (DSM-IV). According to the Wechsler Intelligence Scale, moderate and severe intellectual disability are demonstrate…	Participants of an occupational therapy workshop.	194 individuals with moderate and severe intellectual disability, aged 20 to 50 years.	The tests were performed by psychologists in therapy workshops they attended the respondent	Total: 194 W=86, M=108	They were all living in their family houses.	Obesity: Over a half of the examined individuals exhibited excessive weight gain. Obesity was found in almost 30% of our female participants while among male participants this proportion equalled 19.4%.Over a half of the examined population, both women (56.9%) and men (55.5%) exhibited excess body weight. BMI was higher among women (27.1 kg/m2) than men (25.9 kg/m2). The differences were not stat…	0	0	0	0	1	0	0	0	1
Gawlik et al. (2018) Poland	Impact of physical activity on obesity and lipid profile of adults with intellectual disability.	Assess overweight, obesity and lipid profiles in adults with intellectual disability and compare these metrics with their physical activity	BMI, Activity, High cholesterol, obesity, waist circumference	Cross sectional study	Published 2017	Moderate Intellectual Disability	Diagnose as reference	The study participants were randomized from the occupational therapy classes for adults with intellectual disabilities in a large urban complex in the southern part Poland.	27 adults (11 women and 15 men) with moderate ID who were 21-39 years old. The participants had excess body mass, excess body fat and abdominal obesity.	By proxy (relatives)	Total: 27 W= 11, M= 15	Not reported	Obestity: The participants had excess body mass, excess body fat and abdominal obesity. Very high positive correlations were shown between body mass index and both waist circumference and %fat. The lipid profiles were more favourable in the general population. Overweight was found in 33% of the women and 33% of the men, whereas obesity was observed in 42% and 33%, respectively. None of the partic…	0	0	0	1	1	0	0	0	2
Ghosh et al. (2021) USA	Levels and patterns of sedentary behavior in men and women with intellectual disability	Offer accelerometer determined data on the levels and patterns of SB in a sample of adults with ID from the United States. We examined whether sedentary time, bouts, and breaks differ between sexes and age- groups and we further explored differences between week and weekend day	BMI, Sedentary behavior	Cross sectional study	Not reported	Downs Syndrom; Other: Cerebral Pals. Most participants were classified as having either mild or moderate level of ID with only 5.8% of the sample in the severe ID category.	ID is a condition of reduced intellectual functioning and adaptive behavior that originates before the age of 18 years.	52 participants were recruited through service programs for people with ID within 60 miles from our University campus located in the Southeastern United State age over 18 years	4 men and 6 women had DS and 1 man had Cerebral Palsy. Most participants were classified as having either mild or moderate level of ID with only 5.8% of the sample in the severe ID category The median age was 48 years, and we derived two age-groups, each with 26 participants; one for those 48 years or younger (14 women; 13 men) and another for those older than 48 years (13 women; 12 men).	Researcher og research assistant	Total: 52 W=27, M= 25	43 participants lived in group-homes, 8 with their parents, and 1 independently.	BMI: Only 11.5% of the sample had normal BMI. Most participants were overweight (26.9%) or obese (61.5%) Inactive lifestyle: The main finding was that adults with ID spent ~8.5 h per day in SB accumulated in relatively short bouts regardless of age, sex, and day of the week. Total sedentary time was 514 ± 139 min per day accumulated in bouts 1-30 min and did not differ between sexes or age-groups…	0	0	0	1	1	0	0	0	2
Grugni et al. (2021) Italy	Parameters of Glucose Homeostasis in the Recognition of the Metabolic Syndrome in Young Adults with Prader-Willi Syndrome	Verify the accuracy of different indices of glucose homeostasis in recognizing the metabolic syndrome in a group of adult patients with Prader Willi syndrome	Metabolic Syndrome	Cohort study	January 2017-January 2020	PWS	Diagnoses as reference	All but 1 female were Caucasian	102 patients with PWS. 102 patients enrolled in the obesity inpatient clinic of the Istituto Auxologico Italiano, Piancavallo, Verbania, Italy venty-eight subjects had interstitial deletion of the proximal long arm of chromosome 15 (del15q11-q13) (DEL15), while maternal uniparental disomy for chromosome 15 (UPD15) was found in the remaining twenty-four patients. age ±SD 26.9 ± 7.6 yrs, Body Mass …	By proxy (relatives)	Total: 102 W= 53 M= 49	Living Status: Institution	Hypertension: 32% (16 females) had arterial hypertension. Furthermore, 10 PWS patients had hypertriglyceridemia (3 females), while 38 individuals had low HDL-C level (23 females). At the time of the study, 11 subjects (6 females) were treated for arterial hypertension Obestity: 19 were overweight (18.6%, 8 females), and 66 were obese (64.7%, 37 females. All obese subjects had central obesity, whi…	1	1	1	0	1	0	0	0	4
Harris et al. (2017) UK	A cluster randomised control trial of a multi-component weight management programme for adults with intellectual disabilities and obesity.	Carry out a cluster randomised controlled trial of TAKE 5 in comparison to a health education programme (providing information on diet and physical activity behaviours).	Activity, Waist circumference, weight loss	Pilot, single-centre, single-blind randomised trial	February 2014-October 2014	Downs Syndrom; Prader-Willi Syndrome; Developmental delay. Individuals with ID (all level of intellectual disabilities were included, mild to profound), adults (>18 years)	Diagnose as reference	Ethnicity: Caucasian, other asian background	A total of fifty participants were randomised. Participants had mild (28·0 %), moderate (42·0 %), severe (22·0 %) and profound (8·0 %) level of intellectual disabilities. 8 participants had Downs syndrome as their diagnosis of intellectual disabilities and two participants were diagnosed with Fragile X Syndrome.	Researcher og research assistant. A researcher who was blind to study group allocation was responsible for collecting all outcome measures, completed at baseline, at 6 and 12 months.	Total: 50 W=32, M= 18	Living Status: Married/live with a partner (1), separated/divorced (1), single (21).	BMI: There was no significant between group effect on change in body weight post programme at 12 months from baseline (adjusted mean difference −1·90 kg; 95 % CI −4·80, 1·01; P=0·195) Diabetes Mellitus Type 2: 3,8% Hypertension: ca 46 % in both groups high BP	1	1	0	0	1	0	0	0	3
Harris et al. (2018) UK	Correlates of objectively measured sedentary time in adults with intellectual disabilities	Add to the available evidence by investigating correlates of objectively measured sedentary behaviour in adults with intellectual disabilities	Activity	RCT	July 2017-September 2017	Level of intellectual disabilities N=142 Mild 69 (48.3%) Moderate 51 (35.7%) Severe 18 (12.6%) Profound 4 (2.8%)	Level of intellectual disabilities was assessed based on questions on ability and development in five key areas of functioning: eating and drinking, intimate care, personal safety, communication, and decision-making (The C21 Health check)	Participants (n = 152) over 18 years were recruited for the multi-component lifestyle behaviour change programmes, which were conducted in Glasgow, Scotland	143 participants provided valid accelerometer data from the total recruited sample of 152 adults with intellectual disabilities. Etgnicity: White 141 (98,6%), Asian 2 (1,4%) Missing data were due to nine participants not meeting the wear criteria of at least six hours per day on three or more days. The participant health characteristics and deprivation levels in this study are similar to a large …	Researcher og research assistant	Total:143 W=74 (51.7%) M=69 (43.3%)	Martial Status: Single 135 (94.4%) Separated/divorced 3 (2.1%) Married/live-in partner 5 (3.5%) Living Status: N=143:Lives independent 41 (28.7%) Family carers 64 (44.8%) Paid carers 38 (26.6%)	Inactive Lifestyle: Mean percentage time spent sedentary (adjusted for wear time) was 72.9% [Standard Deviation (SD) = 8.7] per day. I The median time spent sedentary was 467.5 min/day (IQR = 411.0–542.2). Mean percentage time spent in sedentary behaviour (adjusted for wear time) was 72.9% (SD = 8.7), with a range of 49.2–96.4%	0	0	0	1	0	0	0	0	1
Harris et al. (2019) UK	Process evaluation of a cluster-randomised controlled trial of multi-component weight management programme in adults with intellectual disabilities and obesity	Investigate the context, recruitment and reach, dose delivered/received, fidelity, implementation and the components contributing to the effectiveness of the weight management programme.	BMI, Activity, Sedentary behavior and health-related quality of life	Pilot cluster-randomised controlled trial	Not reported	Other: Mild 8 (30.8) 6 (25.0) Moderate 11 (42.3) 10 (41.7) Severe 4 (15.4) 7 (29.2) Profound 3 (11.5) 1 (4.2)	Diagnose as reference	Caucasian, other Asian background.	Adults diagnosed with intellectual disabilities and obesity (body mass index > 30 kg/m2) who were ambulatory (defined as the ability to walk, with or without a walking aid, for 10 min at a time), not currently on a prescribed or restricted diet (e.g. for phenylketonuria or diabetes), and had not intentionally lost weight (>3 kg) in the previous 3 months were included	By proxy (relatives)	Total:50 W=69,2% M=30,8%	Marital Status: Single, Marries-live with a partner, seperated-divorced Living Status: Lives independently, fanily carer, paid carer	Obesity: In brief, participants in TAKE 5 achieved significant reductions in weight loss and body composition outcomes (body mass index, waist circumference and percentage body fat) at 6 and 12 months. Moreover, 50% of adults with intellectual disabilities achieved a clinically important weight loss of 5–10% of initial body weight. Diabetes Mellitus Type 2: 3.8 %	0	1	0	0	1	0	0	0	2
Herrera-Quintana et al. (2022) Spain	Imbalanced dietary patterns, anthropometric, and body composition profiles amongst adults with Down syndrome	Analyze the anthropometrical and body composition profiles of participants with Down Syndrome, to describe their dietary habits, nutrient intake, and physical activity patterns, and to identify their related risk factors which may influence their health status and quality of life.	BMI, Activity, food frequency, dietary habits, (SF-36v2)quality of life	Cross sectional study	January 2020-March 2020	DS	Diagnose as reference	Adherence to the Mediterranea Granada Spain	23 adult DS participants age between 21-44 years More than 75% of the participants presented hypothyroidism. Moreover, > 60% of the participants had excess body weight – with 1 of each 10 subjects pre_x0002_senting obesity –. The level of physical activity was mod_x0002_erate, the self-reported quality of life was adequate.	Self-reported	Total:23 W=45% M= 55%	Not reported	Obestity: Higher fat mass (FM) and lower lean mass (LM), bone mass (BM), and waist to hip ratio (WHR) were observed in women compared to men. LM and BM decreased, and body mass index (BMI), FM, and WHR increased with aging (all P < 0.05). Vitamin D and iodine intakes were not met by 70% and 60% of the studied participants, respectively. A total of 82% of the participants consumed less than 5 port…	0	0	0	0	1	0	0	0	1
Hsieh et al. (2014) USA	Obesity and associated factors in adults with intellectual disability.	Examine the prevalence of obesity in adults with intellectual disabilities (ID) compared with the general population, and the factors associated with obesity and weight management status, comparing individuals with ID who were overweight or obese to those who were not.	BMI, Activity, Substance use	Prevalence study	March 2010 - January 2011	DS	Borderline, Mild, moderate, servere/profound, unknown	Not reported	The mean age of participants was 37.1 years (range = 18–86 years). The number of male and female participants was almost equally distributed (men = 55.2%, women = 44.8%). The majority of participants were white (88.5%).	By proxy (relatives)	Total:1450 W=44,8% M=55,2%	The majority of the participants were employed (60.4%), and lived in moderately supported residential types with family members, relatives, or guardians (57.4%).	Obesity: Residential location (urban vs. rural) only had a marginally significant impact on obesity. Adults with ID, in general, have a high risk of developing obesity, and women with ID have a high risk of developing morbid obesity. Smoking and alcohol: Adults with ID who lived in less supervised urban settings had significantly higher rates of smoking and alcohol consumption and poor oral hygie…	0	0	0	0	1	0	1	1	3
Hsieh et al. (2015) USA	Impact of Adulthood Stage and Social-Environmental Context on Body Mass Index and Physical Activity of Individuals With Intellectual Disability	Examine (1) the impact of the adulthood stages of younger (20-39 years), middle (40-59 years), and older (60 years and older) on body mass index and physical activity of individuals living in community settings; and (2) the relationship between socialenvironmental context (i.e., residence type, everyday choices, and community participation) and BMI and PA in addition to adulthood stage with adjus…	BMI, Activity, Physical activity and relationship between socialenvironmental context and intellectual disability	Cross sectional study	2009-2010	DS. Other: cerebral palsy. Level of ID data was obtained from a single NCI item, and was coded from 1(mild or ID at the upper end of the spectrum) to 4 (profound or ID at the lowest end of the spectrum). Behavioral support needs were assessed by whether an individual needed support to manage selfinjurious, disruptive, and destructive behavior. The level of each behavioral support was rated from 1…	ID-related diagnosis. The National Core Indictors (NCI) project is a collaborative effort between the National Association of State Directors of Developmental Disabilities Services(NASDDDS) and the Human Services Research Institute (HSRI). Data were drawn from 16 states, the District of Columbia, and one sub-state entity participating in the 2009-2010 NCI program.A total of 4,282 individuals were…	Social-environmental factors included residence type, everyday choices, and community participation. For residence type, we included five categories: group home (a reference group, agency-operated apartment, independent home or apartment, family (parentals or relatives) home, and foster care/host home.	Adults with intellectual disability ages 20- 60 (20-39 years), middle (40-59 years), and older (60 years and older) from 2009-2010 National Core Indicators (NCI) database. Race Whitea 3001 (70.1 %) Black 944 (22.0 %) Hispanic/other 337 (7.9 %)	Health care personnel	Total:4282 W=43,4% M=56,6%	Group homes 1828 (42.7%) Agency-operated apartment 305 (7.1%) Independent home or apartment 745 (17.4%) Family home 1212 (28.3%) Foster care/host home 192 (4.5%)	BMI: Above normal BMI is more prevalent in middle age adulthood (40–59 years) than in other adulthood stages. Middle-aged individuals with ID may be more at risk of developing above normal body weight than younger or older adults. Inactive Liftestyle: Though we found adulthood stage related to above normal BMI, we did not find a similar relationship to physical activity.	0	0	0	1	1	0	0	0	2
Hsieh et al. (2018) USA	Reported gum disease as a cardiovascular risk factor in adults with intellectual disabilities.	Determine whether adults with ID with informant reported gum disease present greater reported ardiovascular disease (CVD) than those who do not have reported gum disease and whether gum disease can be considered a risk factor for CVD	Gum disease as a cardivascular risk factor	Logitudinal study	Mars 2010-january 2011	DS and ID	Diagnose as reference	Fifty-four per cent participants were from the Midwest, followed by 17.8% from the South, 6.2% from the West and 21.1% from the Northeast.	1380 adults with ID ages 18 and older across all 50 states in USA. The mean age of participants was 37.05 years (SD = 14.35, range = 18–86 years; 69.9% between 18 and 44 years; 30.1% 45 years and older) Among the 1380 participants, 66 did not have teeth	By proxy Informants (e.g. caregivers, agency staff, residential staff and nurses) familiar with the adults with ID were invited to participate in the study as proxies to complete the survey.	Total:1380 W=616 (44,6%) M=764 (55,4%)	Living Status: Institution46% of informants were parents; 22% were healthcare providers/Managed Care Organisation staff; 13.5% were residential/day programme/ social service staff; 8.3% were relatives; 3.8% were non-related live-in caregivers; less than 3% were others and 4.9% did not report.	Cardiovascular disease: 25 (total N= 1381) Hypertension: The results of a multiple logistic regression indicated the following variables were significant: Down syndrome (OR = 3.02, 95% CI = 2.06–4.44), hypertension (OR = 2.07, 95% CI = 1.24–3.44) and gum disease (OR = 2.11, 95% CI = 1.27–3.49). The findings show that having reported gum disease increases is associated with higher rates of reporte…	1	0	0	0	1	0	0	1	3
Hsu et al. (2021) Taiwan	Sedentary Time, Physical Activity Levels and Physical Fitness in Adults with Intellectual Disabilities.	Assess the associations of physical fitness components with (a) the gender, age, and ID level and (b) sedentary activity (SA) duration and PA levels in adults with ID.	Activity, fitness measures: walk test, right and left hand strenght, right and left leg sit and reach, push-up, curl-up	Cross sectional study	Not reported	Mild-Moderate ID. 87% moderate ID, 13% mild	The medical diagnoses of mild and moderate ID in this study were, respectively, based onthe International Classification of Diseases, 10th Revision, Clinical Modification codes F70 and F71	This study recruited individuals with ID from two disability service provider organizations in two large cities in Taiwan	33 men and 27 women with mild to moderate ID, with an average age of 39.19 ± 11.70 years (range 19.20–70.20). The majority of the participants had moderate ID (n = 52, 87%), and approximately half had a BMI outside the normal range (n = 27, 45%)		Total: 60 W=27 (45%) M=33 (55%)		BMI: Cardiovascular endurance, BMI, and right leg flexibility were significantly better (all p < 0.05) among younger adults (aged < 39 years) than among older adults (≥39 years). No significant differences were observed in any other physical fitness measures. No differences were found in physical fitness measures, except BMI (p < 0.05), between participants with mild and moderate ID. Overweight: …	0	0	0	1	1	0	0	0	2
Huang et al. (2023) Taiwain	Long-Term Non-Congenital Cardiac and Renal Complications in Down Syndrome: A Study of 32,936 Patients.	Determine the 10-year incidence of cardiac, renal, and urinary tract complications in DS versus matched controls.	Blood pressure, BMI, Cardiac, renal and urinary complications	Cohort study	June 2023-July 2023	DS	ID (F70-F73)	Mean systolic (116 mmHg) and diastolic (73.2 mmHg) blood pressure, available for 27% were normal. The metabolic profile, including mean cholesterol (176 mg/dL) and glucose (93.3 mg/dL) levels, was largely favorable, comparable to the general public, indicating good control.	Most were female (72%) and white (68%), with a mean age of 24.5 years (The mean age in the Down syndrome cohort was 23.4 years). Strikingly, the mean body mass index (BMI) (28.8 kg/m2).	Researcher og research assistant	Total: 32,444 W=23421 (72,4%) M=9003 (27,6%) unknown gender=20	Employment Status: Emplyed and unemployed problems: 691 (2.1)	Hypertension: Over 10 years, Down syndrome patients showed a 3.7-fold higher ischemic heart disease risk (95% CI: 3.0–4.6) and a 1.6-fold higher hypertension risk (95% CI: 1.4–1.8) versus controls. Diabetes Mellitus Type 2: Adults with Down syndrome exhibited significantly higher rates of several comorbidities compared to matched controls, including type 2 diabetes mellitus (3.3% vs. 3.6%, p < 0.…	1	1	0	0	1	0	1	1	5
Hussain et al. (2020) Australia	Multimorbidity in older people with intellectual disability	Describe the magnitude and patterns of comorbidity and assess differential in health profile by age and sex along with other relevant socio-demographic characteristics for younger older (<65 years) and older (65 years and above) ageing respondents	Multimorbidity	Cross sectional study	Not reported	DS. Other: Unclear	Aged 60 years or older; mild-to-moderate degree of intellectual disability; and resident in a community setting. The operational definition for a community setting was living independently or being resident in a shared accommodation, such as a group home	Community dwelling, urban and rural. Community-dwelling older persons with intellectual disability (PwID) in urban/rural regions of two Australian states.	The mean age of respondents was 65.2 years (SD: 4.4 years), and the median age was 64 years. ID residents in both metropolitan and rural regions of two Eastern Australian states”New South Wales and Queensland	By proxy (relatives)	Total: 391 W=146 M=245	Employment status Working Full-time 55 (14.1) Working Part-time 156 (39.6) Working Retired/None 181 (46.3) Living Status: Alone 116 (29.7) With others 275 (70.3) Own home 84 (21.5) Rented property 35 (9.0) Group home 149 (38.1) Social/Public housing 77 (19.7) Retirement/Lifestyle village 16 (4.1) Other 28 (7.2)	Hypertension: 8,7% had hypertension meant that nearly a quarter (23.6%) had cardiovascular disease. Diabetes Mellitys Type 2: over a quarter had diabetes (26%) The mean number of health conditions was 3.8 (SD = 2.7) with a median of 3.0 conditions. Findings show older people with ID experience considerable multimorbidity (X = 3.8; 53.5% had 2–6 conditions). Conditions included arthritis (40%), di…	1	1	0	0	0	0	0	0	2
Jacinto et al. (2023) Portugal	Effects of a 24-week exercise program on anthropometric, body composition, metabolic status, cardiovascular response, and neuromuscular capacity, in individuals with intellectual and developmental disabilities	Investigate the effects oftwo physical exercise intervention programs on institutionalized individuals with Intellectual Disabilities	BMI, metabolic status (glycemica, cholesterol, triglycerides), Physical activity, cardiorespiratory training, indoor & outdoor training, resistance training, strenght capasity .	Non-randomised experimental study	Not reported - published 2016	Participants diagnosed with mild, moderate, or severe IDD diagnosis (Down Syndrome inclusive), Mild, Moderate, or severe IDD diagnosis	Intellectual and Developmental Disability (IDD) is defined as a deficit in intellectual and adaptive functioning in the conceptual, social, and practical domains, which can be identified with mild, moderate, severe, and profound degrees and develops before 22 years old.	Living in a city	21 participants aged between 18 and 65 years (10 females, 11 males,M age = 43.04; SD = 11.18 years old)	Researcher og research assistant	Total: 21 W=10 M=11	Not reported	Hypertetension: At the initial and intermediate assessments, there were no significant differences between groups for the blood pressure and heart rate variability variables (p ≥ 0.05). Significant statistical differences were found between groups for the HRrest variable (p = 0.014) at the final assessment. Metabolic Syndrome: No significant differences were found between groups for all variables…	0	0	0	0	0	0	0	0	0
Kawai et al. (2023) Japan	A questionnaire-based survey of medical conditions in adults with Prader-Willi syndrome in Japan: implications for transitional care	Clarify the current medical conditions of adults with PWS in Japan	Blood pressure, BMI, Diabetes Mellitus Type 2	Cross sectional study	November 2018- January 2019	PWS	Mental and developmental delays, severe hypotonia with feeding difficulties during infancy, hyperphagia-associated obesity, and endocrine abnormalities, including growth hormone (GH) deficiency	Participants belonged to the patients association for PWS, named "Takenoko-no-kai”	425 patients. There were 162 adult patients aged 18 years or older with median body mass indexes (kg/m2) of 29.4 and 30.4 in males and females, respectively. 157 subjects (98.1%) were regularly seen by medical doctors. 87 patients (54.4%) were seen by pediatricians, whereas 70 (43+K40.8%) were treated by internists. Eighteen patients were treated by both a pediatrician and an internist (11.3%), w…	By proxy (relatives)	Total: 425 (162 adult patients) W=78 M=82 Unknown gender=2	Not reported	BMI: There were 162 adult patients aged 18 years or older with median body mass indexes (kg/m2) of 29.4 and 30.4 in males and females, respectively. Hypertension: The frequencies of hypertension in adults with PWS were 19.4%. Growth hormone (GH) therapy during childhood correlated with lower rates of T2DM and hypertension during adulthood Diabetes Mellitus Type 2: The frequencies of type 2 diabet…	1	1	0	0	1	0	0	0	2
Kim et al. (2018) Korea	Analysis of the relationship between physical activity and metabolic syndrome risk factors in adults with intellectual disabilities	Investigate the relationship between physical activities and metabolic syndrome risk factors in adults with Itellectual Disabilities	Activity, Metabolic Syndrome, High cholesterol	Cohort study	Not reported	disability rating 1,2,3	IQs between 45-70 who were able to communicate	Participants between the ages of 18-60 registered at 1 sheltered workshop in Uiwang with IQs between 45-70 who were able to communicate and did not have musculoskeletal system disorders or neurological damage."	Those with a disability rating of level 3 showed the most activity at 785.29 kcal, followed by 598.50 kcal in those at level 2 and 513.50 kcal at level 1, show_x0002_ing more activity among people with a higher disability rating (P<0.001)	Researcher og research assistant	Total: 17 W=4 M=13	Not reported	Metabolic syndrome: people with physical disability are reported to have approximately 1.2-13.9 times greater risk of metabolic syndrome Inactive lifestyle: A positive correlation was confirmed between physical activity and muscular strength, muscular endurance, total cholesterol, low-density lipoprotein cholesterol and disability rating. Factors that predicted physical activity of adults with di…	0	0	1	1	0	0	0	0	2
Kim et al. (2020) Korea	Effect of a Multicomponent Intervention Program on Community-Dwelling People With Intellectual Disabilities	Assess the effects of participation in a 10-week MIP devel oped for people with ID that encompassed physical activity, obesity management, and behavior modification	Blood pressure; intervention of multi-intervention program	Non-randomised experimental study	Not reported	Mild- profound ID	Graded from 1 to 3 according to the criteria of the Ministry of Health and Welfare. Level 1: those with an intelligence quotient (IQ) of less than 35 who required protection during their lifetime due to difficulty in adjusting their daily and social life. Level 2: people with an IQ of 35 and above but less than 50 who could be trained to perform simple behaviors in everyday life and, with some su…	Participants aged 13 years or older, the Ministry of Health & Welfare registered as people with ID as of January 1, 2015, and who understood the study objectives and agreed to participate.	Not reported	Researcher og research assistant	Total: 47 W=33,3% M=66,7%	Not reported	Overweight: 11.76% Obese: 17.65% Metbolic syndrome: 1.2-13.9 times risk of MetS	0	0	1	0	0	1	0	0	2
Kinnear et al. (2018) UK	Prevalence of physical conditions and multimorbidity in a cohort of adults with intellectual disabilities with and without Down syndrome: cross-sectional study	Investigate the prevalence of multimorbidity in adults with intellectual disabilities with and without Down syndrome	Multimorbidity	Cross sectional study	2002-2004	DS. Mild - profound ID	Diagnose as reference	Area of Greater Glasgow, Scotland. Adults (aged 16+ years) known to general practitioners to have ID and adults receiving services provided or paid by intellectual disabilities health or social work services.	The sample comprised 562 men (54.9%) and 461 women (45.1%) with a mean age of 43.9 years (range 16-83). 186 (18.2%) had a diagnosis of DS: 91 men (48.9%) and 95 women (51.1%), with a mean age of 41.1 years	Health care personnel	Total: 1023 W=461 (45.1%) M=562 (54.9%)	Lives alone; Living with parents; Other: with paid support	Hypertension: All 15.4 %, DS 4.3 %, nonDS ID 17.9 % Obesity: All 40.6 %, DS 56.5 %, nonDS ID 37.0 %	1	0	0	0	1	0	0	0	2
Kobayashi et al. (2021) Japan	Subtle Cardiovascular Abnormalities in Prader-Willi Syndrome Might Begin in Young Adulthood	Investigate the cardiac structure and function as well as, vascular disorders in adults with PWS using biomarkers and transthoracic echocardiography (TTE)	Biomarkers: CRP and TnT. Cardiarc functions: via TTE. LVEF, GLS og LV, Ratio peak of mitral filling, E7e ratio, MAPSE and TAPSE	Cross sectional study	November 2017-April 2019	PWS	Diagnose as reference		A total of 18 participants with PWSof age 20+ who visited our cardiovascular medicine with consultationsof the pediatrics between September 2017 and April 2019 at Dokkyo Medical University, aitama Medical enter	Researcher og research assistant	Total: 18 W= 7 M = 11	Not reported	Hypertension: 83% Obestiy: Subtle cardiovascular abnormalities have already begun in young adults with PWS. We need to manage obesity and the resultant obesity-related disorders in order to prevent heart failure and coronary atherosclerosis in PWS patients. BMI: The mean BMI was 45.1 kg/m2 Metabolic Syndrome: Dyslipidemia (82%), diabetes mellitus (82%) and hypertension (83%) were commonly found a…	1	0	1	0	1	0	0	0	3
Koritsas et al. (2016) Australia	Weight, nutrition, food choice, and physical activity in adults with intellectual disability.	Describe the nutrition, food choice, physical activity and weight status in a group of adults with intellectual disability (ID) in Victoria, Australia. And to build a more comprehensive profile regarding these health-related behaviours and status for a group of adults with ID than what has been evident in previous research.	BMI, Activity, Nutrition	Cross sectional study	Not reported - published 2016	DS. ID was associated with autism in 22.1% of cases, with DS in 13.2%, and with cerebral palsy in 7.4%. In addition to Down syndrome, causes of ID included tuberous sclerosis, viral meningitis, Lennox-Gastaut syndrome and hypoxia. The cause of ID was not known in 38.2% of cases. The service need score ranges from Level 1 (total personal care and intense supervision) to 9 (infrequent or no assista…	Intellectual diability was associated with autism in 22.1% of cases, with DS in 13.2%, and with cerebral palsy in 7.4%. The cause of ID was not known in 38.2% of case.The cause of ID was not known in 38.2% of cases.	Participants were adults with ID who accessed government and non-government disability services throughout the state of Victoria and their disability workers.	The researcher report here data from a larger study exploring factors associated with challenging behaviour in a group of adults with ID in Victoria, Australia, which included health and health-related behaviours.	By proxy (relatives)	Total: 68 W=21 M=47	Partner (co-habitant, married). Full time; Part time. Living with parents; Living with spouse/partner; Institution.	BMI: BMI was in the healthy range for only 37.5% of participants. Obese range for almost half (41%). Inactive Lifestyle: Physical activity data indicated that the majority of participants (60.3%) did not meet national physical activity guidelines.	0	0	1	1	1	0	0	0	2
Lacroix et al. (2015) France	Metabolic and adipose tissue signatures in adults with prader-willi syndrome: a model of extreme adiposity.	Compare body fat distribution and metabolic and adipokine profiles as well as the transcriptomic gene and functional signatures of adipose tissue (AT) in adults with PWS compared with obese controls (matched according to percentage total fat mass (FM), age, gender, and type 2 diabetes).	Diabetes Mellitus Type 2, Metabolic Syndrome, Body composition, body fat distribution, metabolic and adipokine profiles	Cohort study	July 2007-May 2013	PWS	Diagnose as reference	Between July 2007 and May 2013, 76 adults (aged 16 y) with genetically confirmed PWS were examined in the Nutrition Department (French Reference Centre for PWS, La Pitié-Sal_x0002_pêtrière Hospital, Institute of Cardiometabolism and Nutrition, Paris).	Adults (aged 16 y) with genetically confirmed PWS and obese controls (OC): candidates for bariatric surgery, BMI>30 kg/m2	Health care personnel	Total: 42 PWS and 42 OC. W= OC 26 (61.9) W= PWS 26 (61.9)	Not reported	BMI: PWS patients’ heights were significantly smaller, and these subjects had lower BMI Obisety: Adipocyte size relative to body fat was significantly higher in PWS vs OCs.	0	0	1	0	1	0	0	0	2
Lazzer et al. (2022) Italy	Predictive factors of responsiveness to a body weight reduction program in Prader-Willi patients at 6 years of follow-up	Measure the effectiveness of a six-year multidisciplinary metabolic rehabilitation program in adults with PWS and to detect the possible predictive baseline factors determining the long-term BW reduction responsiveness (or not). The longitudinal BW reduction program adopted in the present study included a 3-week hospitalization at baseline, 3 and 6 years of follow-up.	BMI, The possible predictive factors of responsiveness.	Cohort study	December 2003-January 2020	PWS	Prader–Willi syndrome (PWS), is defined as a multisystemic disorder caused by lack of expression of genes on the paternally inherited chromosome 15q11.2-q13 region, is characterized by hyperphagia and childhood onset morbid obesity.	Patients, hospitalized at the Division of Auxology, Istituto Auxologico Italiano, Piancavallo (VB), Italy, A retrospective cohort study of 60 PWS patients, undergoing a 6-year rehabilitation program was analysed.	Patienten with PWS, >17y, living at home Mean age at the time of frst admission (T0) was 27± 7 y [min–max: 17–46 y], BW was 97 kg±29 kg [37–184 kg], height was 1.53±0.09 m [1.33–1.73 m], BMI was 42±12 kg/m2 , [19–80 kg/m2 ]. Afer three years (T3) mean BW was 94±24 kg [37–144 kg], BMI was 40±11 kg/ m2 [19–63 kg/m2]. Afer 6 years (T6) mean BW was 94±23 kg [38–141 kg] and BMI was 40±10 kg/m2 [20–60 …	Between the three hospitalization periods, a caring team followed up periodically the patients and their families to monitor the clinical conditions and concomitant treatments and to promote positive lifestyle change	Total: 60 W=38 M=22	Living with parents	Obesity: Twenty-four patients (40%) showed body weight loss after 6 years of follow-up, seventeen (28%) remained stable and nineteen (32%) gained BW. Furthermore, responsive PWS subjects had a higher BMI (47 vs. 36 kg/m2), waist (123 vs. 106 cm) and hip (136 vs. 118 cm) circumferences than non-responsive at the time of frst hospitalization. Diabetes Type 2: 8% Metabolic Syndrome: Baseline body co…	0	1	1	0	1	0	0	0	3
Luchsinger et al. (2023) USA	Obesity, diabetes and their metabolic correlates in middle-aged adults with Down syndrome	Examine whether obesity in middle-aged adults with Down syndrome is also related to an adverse metabolic profile	BMI, Diabetes Mellitus Type 2, Metabolic correlates	Cross sectional study	2011-2015	DS	Diagnose as reference	The sample was composed of adults with DS receiving services from social service agencies in the New York State and the greater New York City metropolitan area in the USA who were 45 years of age or older.	The mean age was 55.7 ± 5.7 years, 52.5% were women and 93.5% were Non-Hispanic White. The majority of the sample was categorised as having overweight (46.9%) or obesity (27.3%), but only 9.8% had pre-diabetes and 6.9% had diabete	Health care personnel	Total: 143 W= 75 (52.5%)	Not reported	Obesity: The majority of the sample had an overweight (46.9%) or obesity (27.3%) status. Overweight and obesity status were not associated with lower HDL and adiponectin and higher insulin, non-HDL cholesterol and hsCRP as expected in adults without Down syndrome. However, overweight and obesity were strongly associated with higher leptin (P < 0.001). High cholesterol: The only metabolic correlat…	0	1	1	0	1	1	0	0	4
Martínez‐Zaragoza et al. (2016) Spain	Effects on Physical Health of a Multicomponent Programme for Overweight and Obesity for Adults with Intellectual Disabilities.	Test the effectiveness of a multicomponent programme (physical activity, diet and motivation) for overweight and obesity in adults with intellectual disabilities. The following hypotheses were made: H1) Adults with intellectual disabilities participating in the programme will achieve significant reductions in weight compared to the baseline measurements and to control measures, which after withdr…	BMI, Activity, Obesity, multicomponent program (psykical activity)	A quasi-experimental design with repeated-measures and non-equivalent control group	Not reported	The mean IQ was 53.21 with a SD of 10.6 (in the experimental goup)	Diagnose as reference	Participants were clients from a community, occupational therapy day centre for people with intellectual disabilities, from a Mediterranean city in the south-east of Spain, belonging to a middle socioeconomic status (SES). They were all adults with physical autonomy (i.e. with ability to move around and change position) to carry out basic day-to-day activities, related to movement and displacemen…	Mean age of participants was 34. Mean height was 1.59 m (SD = 0.12 m). 15 participants were women (45.5%). Eight people had comorbidity with other mental disorders, mainly schizophrenia. The mean IQ was 53.21 with a SD of 10.61.	Researcher og research assistant	Total: 67 (n= 33, n=31) W=40.6% M=59.4%	Living with parents; Living with spouse/partner	Obesity and Inactive Lifestyle: The results support the idea that the multicomponent programme used for the reduction of obesity, based on Physical Activity, diet and motivation has been effective in reducing overweight and obesity, and in improving the cardiopulmonary capacity of a group of people with intellectual disabilities from a non-residential institution. The mean BMI of this group was 3…	0	0	0	1	1	0	0	0	2
Melville et al. (2015) UK	Effectiveness of a walking programme to support adults with intellectual disabilities to increase physical activity: walk well cluster-randomised controlled trial.	Examine the effectiveness of a behaviour change programme to increase walking and reduce sedentary behaviour of adults with intellectual disabilities	Activity	RCT	2013-2014	Mild 69%, moderate 21%, severe ID 9%	Defined as significant limitations both in intellectual functioning and adaptive behaviour with onset before the age of 18 years.	102 participants in 50 clusters were randomised. 82 (80.4 %) participants completed the primary outcome.	Adults with intellectual disabilities. 66.7 % of participants lived in the most deprived quintile on the Scottish Index of Multiple Deprivation.	Researcher. The safety was assessed by reports by carers and walking advisor.	Total:102 randomized. W= ID: 25 (46.3 %) W= contr: 20 (41.7 %)	Living home	Obesity: Proportion of overweight/obese with ID included and effect of Walk Well program. After the walking programme, the difference between mean counts of the Walk Well and control group was 69.5 steps per day [95 % CI -1054 to 1193.3] BMI: There were no significant between group differences in percentage time sedentary 1.6 % (95 % CI −2.984 to 6.102), percentage time in MVPA 0.3 % (95 % CI −0.…	0	0	0	1	1	0	0	0	2
Mikulovic et al. (2014) France	Overweight in intellectually-disabled population: physical, behavioral and psychological characteristics.	Collect local data on the prevalence of overweight and obesity among ID adults in adapted French institutions, and to describe their lifestyle, food habits, physical activities and self-awareness about body and health. The second aim was to identify associations between metabolic disorders and potential predictive variables. Such an analysis is important if institutions are to adapt their practic…	Activity, Cardiovascular risk factors, food habits	Prevalence study	Study start: 2007	Adults with ID	Diagnose as reference	74 specialized institutes hosting ID adults	Overall, 570 participants were included in the analysis (59% male), aged 19-59 years. Most participants were institution residents (57%); 25% were half-boarders and 18% slept and ate all meals outside the institution. Including 17.2% obese and 7.4% underweight	Researcher og research assistant	Tota: 570 W=41% M=59%	Working centers, occupational institutes	BMI: The mean body mass index (BMI) was 24.9 kg/m2. 45.6% of participants were overweight (BMI 25),including 17.2% who were obese (BMI 30). Obestity: Bivariate and multivariate analyses showed that some behavioral habits were associated with a reduced incidence of overweight and/or obesity, such as regular sport practice outside the institution, good personal body care or alcohol avoidance. The s…	0	0	0	1	1	0	0	0	2
Moss et al. (2018) South Africa	Level of agreement between physical activity levels measured by ActiHeart and the International Physical Activity Questionnaire in persons with intellectual disability.	Determine objective physical activity level (PALs) in persons with ID and what the level of agreement between PA assessed with ActiHeartVR and the subjective IPAQ-S as reported by the caregivers.	Activity	Comparativ	Not reported	Adults with ID	Intellectual disability is a state of functioning identified in childhood, characterized by limitations in both intelligence and adaptive skills.	Participants were recrutied from a care facility in the North West Province of South Africa.	Aged 25 to 62 years. The level of ID of the participants was moderate to mild according to the medical records	Health care personnel	Total: 60 W=50% M=50%	Care facility live in a community setting where eight persons share a house with one caregiver. Institution; Other: Outside institution	BMI: Females higher BMI (31.21 ± 7.79 kg/m2 ) than males (26.82 ± 5.49 kg/m2) Inactive Lifestyle: Objective PA (ActiHeartVR) was higher (225.57 ± 91.96 min/week) than IPAQ-S PA reported by care_x0002_givers (177.06 ± 309.17 min/week). Weak significant correlations were observed between the ActiHeartVR and IPAQ-S instruments for sedentary behavior (r ¼ 0.31; p ¼ 0.04); no significant correlations …	0	0	0	1	1	0	0	0	2
Murthy et al. (2021) USA	Examining Association Between Reported High Cholesterol and Risk Factors in Adults With Intellectual and Developmental Disabilities (IDD): A Five-Year Follow-Up.	Examine whether being physically inactive, having obesity, and/or having diabetes were predictors of reported high cholesterol over a 5-year span among adults with IDD. In addition, this study explored whether there were any mediating effects of diabetes on the relationship between obesity and high cholesterol	Diabetes Mellitus Type 2, High cholesterol	Prevalence study	Not reported	Downs Syndrom; Other: cerebral palsy, autism or pervasive developmental disorder	Diagnose as reference	Study from Murthy et al. (2021) 89 % of the participants were Caucasian, 6% African American, 1.5% Hispanic and 3% other racial identities.	Total (n) participants in diagnostic group: ID only and others =745, Autism =181, Cerebral Plasy=189, DS=372.	Researcher og research assistant	Total:1618 W=726 M=892	The baseline cohort consisted of 726 females and 892 males with IDD, aged 18 years and older, and living in various residential settings across 50 states. Lives alone; Living with parents; Twenty-five percent of partici_x0002_pants had Down syndrome, 13% cerebral palsy, and 12% autism or pervasive developmental disorder. Over half (56%) of the participants were living with a family member or rela…	High Cholesterol: Results suggest that obesity and diabetes were significantly associated with high cholesterol after adjusting for age, sex, and residence type with a partial mediator effect of diabetes in the relationship between obesity and high cholesterol across all time points. The prevalence of reported high cholesterol increased over time (12.2% in Year 1, 14.7% in Year 2, 15.5% in Year 3…	0	1	1	1	1	1	0	0	5
Noh et al. (2022) Korea	Endocrine and Metabolic Illnesses in Young Adults with Prader-Willi Syndrome	Investigate endocrine and metabolic illnesses in young adults with PWS in Korea and compared them with age-, sex-, and BMI-matched healthy controls. In addition, we evaluated the association of rhGH treatment for each one of the endocrine and metabolic illnesses in young adults with PWS	Metabolic Syndrome	Cohort study	March 1994-May 2021	PWS	Prader Willi syndrome is a rare genetic disorder characterized by muscular hypotonia, dysmorphic features, short stature, low lean body mass, mental retardation, behavioral abnormalities, and progressive obesity owing to hyperphagia	Patients at at Samsung Medical Center. 68 subjects	Allparticipant were Korean individuals with PWS aged 19 to 34 years who visited the hospital on a six-monthly basis.	Health care personnel	Total:68 W=29 M=39	Not reported	Hypertension: n (%) 21 (30.9%) Metabolic Syndrome and Diabetes Mellitus Type 2: Young adults with PWS had a higher prevalence of metabolic syndrome (35.3% vs. 4.4%), type 2 diabetes mellitus (50.0% vs. 5.4%), hypertension (30.8% vs. 16.1%), dyslipidemia (38.2% vs. 14.7%), decreased bone density (26.4% vs. 0.9%), and sleep apnea (32.3% vs. 4.4%) than controls (all p < 0.05). The PWS group that mai…	1	1	1	0	0	0	0	0	3
Nordstrom et al. (2016) Norway	The prevalence of metabolic risk factors of atherosclerotic cardiovascular disease in Williams syndrome, Prader-Willi syndrome, and Down syndrome.	(a) Explore the prevalence of the following metabolic risk factors of CVD: hypercholesterolemia, increased total cholesterol: high density lipoprotein (HDL) cholesterol ratio, hypertension, metabolic syndrome, type 2 diabetes, increased WC, and abdominal obesity in adults with three different genetic conditions and compare the prevalence rates in the included groups to those in the general popula…	Blood pressure, Diabetes Mellitus Type 2	Cross sectional study	Etichal approval from 2012	Williams syndrome, DS and PWS	Diagnocec as reference. In total, 80% of the participants had their genetic condition verified by molecular testing and the rest by standard clinical methods. No participants reported any previous atherosclerotic CVD	Diagnosis of DS, WS, or PWS, aged between 16 and 45 years, and returned consent forms to participate, signed by both the participant and legal guardian/parent	Some in the groups in William Syndrome and PWS use cigarettes. All i the grups were consuming alcohol 1-3 times a month.	Health care personnel	Total:72 Williams syndrome = 21 PWS = 20 DS = 31	Student, Employed, Daycare attendant, unemployed	High prevalence of Hypertension and Diabetes Mellitys Type 2 was sees in the group with PWS, whereas low prevalence rates were found in the group with DS. PWS and WS had increased risk of CVD. Diabetes: PWS 15%, WS 14.3%, DS 0% Obesity: Excessive abdominal fat mass was common in all three groups and there were no significant differences in prevalence of increased WC and abdominal obesity when the…	1	1	0	1	1	1	1	1	7
O'Brien et al. (2021) Ireland	The prevalence, awareness, treatment, and control of hypertension in older adults with an intellectual disability in Ireland: a cross sectional study.	(1) Identify the prevalence, awareness, treatment, and control of hypertension in older adults with an ID. (2) Identify the predictors of awareness, treatment, and control of hypertension in the same population	Blood pressure	Cross sectional study	2013-2016	50% had a moderate level of ID (mild, moderate, severe/profound). Some with DS	1600 adults >40 was identifies and invited to participate. In Wave 1: 753 persons participated and in Wave 2: 708. Under recognition, under diagnosis, and less evidence of active management of conditions and modifiable risk factors in people with ID as compared to the general population, have been raised as concerns.27 In order to address such concerns and, in particular, to advance the managemen…	A random sample of 1600 people in age from 44-92 yrs (mean 56.6, SD 9.3) 50% had a moderate level of ID was identified from the Registered on the National Intellevtual Disability Database (NIDD) in 2008 and invited to participate in Wave 1 of the IDS-TILDA study.	Of those with hypertension, 64.2% were being treated with antihy pertensive medication. As age increased, level of treatment also increased from 38.5% in the youngest age group to 75.9% in the old_x0002_est age group. Those with mild ID had the highest level of treatment at 78.0% decreasing to 53.5% for those with severe/profound ID.	By proxy (relatives)	Total :551 W=56,6% M=43,4%	Lives alone; Living with parents; Living with spouse/partner; Institution	Hypertension: The prevalence of hypertension was 35.2% Of those with hypertension, 64.2% were being treated with antihypertensive medication. Age and level of ID were significantly associated with awareness of hypertension. Treated with medicine: Among those being treated in the full sample with medicines data. (n= 153) (>_40 years), the most commonly reported medicine classes were ACE inhibitors…	1	0	0	0	0	0	0	0	1
Olsen et al. (2021) Norway	How do multimorbidity and lifestyle factors impact the perceived health of adults with intellectual disabilities?	Investigate in a community-based setting (1) the associations between perceived health and demographics, degree of ID, physical health conditions, and weight and physical activity level and (2) lifestyle factors and multimorbidity as predictors for perceived health adjusted for age, gender and level of ID	Perceived health	Cross sectional study	Etichal approval from 2017	DS. Other: Autism diagnosis. Level of ID, n (%) Mild: 82 (39), Moderate: 56 (26), Severe: 50 (24), Profound: 17 (8) Unknown	According to the International Statistical Classification of Diseases and Related Health Problems-10 criteria. Potential participants had a verified diagnosis of ID. In 2008, all 2,322 clients aged 50 years and over receiving care and support from one of the care organizations were invited to participate. Of these, 1,050 clients or legal representatives provided informed consent, resulting in a n…	Participants living in municipalities of Tromsø, Balsfjord, Narvik, Malvik and parts of Trondheim, which are situated in the north and middle of Norway. Participants living conditions were categorised asliving alone, living with family or living in apartments attached to service	A total of 214 participants. 16 years or older The sample included 214 adults with a mean age 36.1.	By proxy (relatives)	Total:214 W=95 M= 119	Lives alone; Living with parents; Other: living in apartments attached to service	The mean number of physical health conditions was 2.1 (SD 1.5), and the frequency for multimorbidity was 79%. The most frequent health conditions were weight disorders (underweight/overweight/obese) (68%), visual problems (43%), allergy (32%), epilepsy (26%), oral problems (25%) and constipation (23%). High cholesterol: All 6 %, Mild ID 13 %, Moderate 2 % Obesity, hypertension and visual aids wer…	0	0	0	1	1	1	0	1	4
Oppewal et al. (2020) Canada	Is fatness or fitness key for survival in older adults with intellectual disabilities?	Assess the relationship between fatness and survival and to assess whether fatness or fitness is more important for survival in older adults with ID	BMI, Activity, Physichal activity, Overweight/Obesity	Prospective cohort study	2008-2015 (Baseline data were collected between November 2008 and July 2010. Follow-up data on all-cause mortality were collected up to March 2015)	DS. Other: Borderline	Level of intellectual disability: Borderline, Mild, Moderate, SEvere, Profound, Unknown, Downs Syndrome, (borderline = IQ of 70â€“80, mild = IQ of 55-70, moderate = IQ of 35-55, severe = IQ of 25-35 and profound = IQ <25	Borderline = IQ of 70-80, mild = IQ of 55-70, moderate = IQ of 35-55, severe = IQ of 25-35 and profound = IQ <25. From the medical files, the study collected the presence of Down syndrome, cardiometabolic diseases and cardiovascular medication use.	The health of older adults with intellectual disabilities (>50 years),	Researcher og research assistant	Total:874 (W=434 and M=440)	Institution	Hypertension: 19.5% High cholesterol: 9.6% Obesity: Severe ID 2 %. Fitness, but not obesity, was significantly related to survival (HR range of 0.17–0.22). People who were unfit were 3.58 (95% CI = 1.72–7.46) to 4.59 (95% CI = 1.97–10.68) times more likely to die within the follow-up period than people who were fit, regardless of obesity.	1	0	0	1	1	1	0	0	3	4
Oreskovic et al. (2020) USA	Physical activity patterns in adults with Down Syndrome.	Capture and describe the current physical activity levels and patterns of adults with DS using objective measures.	BMI, Activity	Prevalence study	October 2018-February 2020	DS	Diagnose as reference	White, black and lationo 21 % had dementia	Adult patients with DS ages 18 years and older followed at the Massachusetts General Hospital Down Syndrome Prograe	Researcher og research assistant	Total:52 W=48 % M=46 %	Lives alone (12%) Living with parents/family (65%) Group home (23%)	Obesity: 75% overweight/obese. Ianctive lifestyle: Median (± standard deviation) daily sedentary time was 393.5 ± 216.6 min, light activity was 150.7 ± 85.5 min, moderate activity was 6.3 ± 13.5 min, and vigorous activity was 0 ± 9.8 min. Subjects had 10.3 ± 4.8 sedentary bouts per day lasting on average 30.7 ± 62.0 min. Median daily step count was 3,050 ± 1,988. Adults living alone had more step…	0	0	0	1	1	0	0	0	2
Oviedo et al. (2017) Spain	Sedentary and Physical Activity Patterns in Adults with Intellectual Disability.	Objectively assess the temporal patterning of sedentarry time and physical activity levels throughout the week of Spanish adults and older adults with ID using accelerometers. A secondary purpose was to analyze the potential age and sex differences in PA levels and ST patterns among adults and older adults with ID throughout the week.	BMI, Activity	Cross sectional study	Not reported	Mild - serve ID	Classification of ID represents a combinationof patients level of intelligence quotient (IQ) and adaptive behaviour, and categorizes the percentage of disability (physical, intellectual and/or sensorial) in 5 degrees as follows: non-existent (0%), border-line (15%-29%), mild (30%-59%), moderate (60%-75%)and severe or very severe (>76%)	Participants in Occupational Day Center for people with ID (Catalonia, Spain). At the Occupational Day center, participants perform activities like sewing cushion covers and rugs, arts and crafts, weaving baskets, computer work, watching TV or videos, reading, writing, cleaning and, gardening.	Adults with mild,moderate and severe Intellectual Disability using an occupational day center.	Researcher og research assistant	Total: 84 (66) W=35 M=49	Not reported	Obestiy: The proportion of participants categorized as obese was higher in females than males (p < 0.001). Inactive lifestyle: Patterns of Physical activity (PA) levels and Sedentary time (ST) were assessed with GT3X Actigraph accelerometers. Adults performed higher amounts of total PA and moderate to vigorous PA than older adults during the week, on weekdays and in center time (all p > 0.05). No…	0	0	0	1	1	0	0	0	2
Oviedo et al. (2019) Spain	Physical Activity and Sedentary Time in Active and Non-Active Adults with Intellectual Disability: A Comparative Study.	Describe and compare the PA levels and ST of active adults with ID (i.e., participating in PA programmes), non-active adults with ID (i.e., not participating in PA programmes), and adults without ID. A secondary purpose was to analyse the potential age and sex differences in PA levels and ST among groups. Finally, an objective of this study was to determine variations in time spent in different i…	Activity	Cross sectional study	Not reported Ethical approval 2017, 2018. Published May 2019	Mild to moderate ID	ID classification was obtained from the patients medical records, and all the participants were diagnosed with mild to moderate ID according to the Spanish National Government classification. This classification of ID represents a combination of patientss level of intelligence quotient (IQ) and adaptive behaviour, and categorizes the percentage of disability (physical, intellectual and/or sensori…	Adults 20 to 60 years old from occupational day centres, with mild to moderate ID	The ID populations is devided into two groups: active (AG) and non-active (NAG)	Researcher og research assistant	Total:37 W=45 M=55	Not reported	Obese: 42.4%, 31.5%	0	0	0	1	1	0	0	0	2
Ptomey et al. (2018) USA	Weight management in adults with intellectual and developmental disabilities: A randomized controlled trial of two dietary approaches.	The primary and secondary aims of this trial were to compare weight change between participants randomized to the eSLD or CD groups following weight loss (6 months) and during (7â€“18 months) and following weight maintenance (0â€“18 months), respectively.	Activity, Weight changes, weight loss, diet, portion-controlled meals	RCT	Not reported Published March 2017	Ds, Other: Autism	The study defined intellectual disability in introduction: Intellectual and developmental disabilities (IDD) are characterized by significant limitations in both intellectual functioning (IQ <75) and in adaptive behaviour including conceptual skills (e.g., language and literacy, self-direction), social skills (e.g., interpersonal skills, ability to follow rules) and practical skills (e.g., person…	Minority 11 in eSLD and 13 in Cd grup.	Approximately 16% of the sample was non-Caucasian, and ~82% had at least a high school education. The majority of participants (~67%) lived in a group situation and received support from paid staff (74%). Overweight or obese (BMI 25 kg/m2), adult men and women (age 18 years) with mild-to-moderate intellectual and developmental disabilities living with parents or in a supported environment with a …	Self-reported	Total:150 W=85 M=65	Study partner: family member (in Table 1). Student; Other: Education: <9th grade, 9th-12th grade, High school and Post- high school. Lives alone; Living with parents; Living with spouse/partner; Institution	Obese: BMI 37 kg/m2	0	0	0	1	1	0	0	0	2
Pucci et al. (2016) Brazil	Blood pressure levels and body mass index in Brazilian adults with Down syndrome	To investigate blood pressure levels (BP)and body mass index (BMI) in adults with DS, correlating these data with the patients sex and age.	Blood pressure, BMI	Cross sectional study	May 2013-September 2013	DS	Diagnose as reference	Adults living at two institutions in Brazil	The study population comprised 97 adults with Downs Syndrome over the age of 18 years who were attending the schools that collaborated in the study. All agreed in to participate. Thus, a total of 97 DS patients (49 male and 48 female patients) in Curitiba, ParanÃ¡, Brazil, were included in the study.	Health care personnel	Total: 97 W=48 M=49	Two institutions	Metaboli	0	0	0	0	1	0	0	0	1
RealdeAsua et al. (2014) Spain	A cross-sectional study of the phenotypes of obesity and insulin resistance in adults with down syndrome.	Study the prevalence of weight-related and metabolic disorders (states of glycemic dysregulation such as impaired fasting glucose, diabetes mellitus, dyslipidemia, and metabolic syndrome) in adults with Down Syndrome and to describe any differences with a cohort of healthy controls.	BMI, Metabolic Syndrome	Cross sectional study	January 2012-March 2013	DS	Presence of DS documented by karyotype. All adults from age 18 + with DS included in the study had a full trisomy 21 (we found no adults with Robertsonian translocations or mosaics).	Participants with Down Syndrome were patients at the Adult Down Syndrome Outpatient Clinic of the Department of Internal Medicine, Hospital Universitario de La Princesa in Madrid, Spain	51 adults with Down Syndrome and 51 control participants, race-matched healthy individuals (siblings in 44 cases) Laboratory results: DS group n=48, Control n=33 (who did not refuse to provide a blood sample)	clinical variables were obtained by researchers through systematic review of medical records	Total 102. 51 with DS (M=31) and 51 control, race-matched healthy individuals (siblings in 44 cases) Laboratory results: DS group n=48, Control n=33 (who did not refuse to provide a blood sample)	not reported	High cholesterol: 33.3% Obese: 37% Metabolic syndrome: 10% Smoking: 0%	0	1	1	0	1	1	0	1	5
Room et al. (2016) Netherlands	The prevalence and risk factors of the metabolic syndrome in inpatients with intellectual disability.	To explore the prevalence and influencing factors of metabolic syndrome (MetS) in people with intellectual disabilities (IDs ) and behavioral problems in a Dutch special healthcare institution.	Diabetes Mellitus Type 2, Activity, Metabolic Syndrome, High cholesterol, Substance use and antipsychotics	Case control study	Not reported	People with intellectual quotinet 50-85 and behavioral problems residing at a treatment centre in the Netherlands. Psychiatric comorbidity was also prevalent (18%, schizophrenia, 5% depression). These aspects complicate the generalisation of results of this study; however, the results provide data for similar populations, which are scarce.	People with intellectual quotinet 50-85 and behavioural problems residing at a treatment centre in the Netherlands.	Cohort 3 provides integrated treatment with aspects of living, working and leisure on a sheltered site. Clients can live in apartments, in a group, openly or privately. Cohort 3 provides specialist treatment and support to clients who are psychiatrically vulnerable. The population has complex and special care needs that could not be reated elsewher.	This study was conducted in a population (n=260) from one institution catering for people with complex problems involving an ID and behavioural problems. Psychiatric comorbidity was also prevalent (18% schizophrenia, 5% depression).	By proxy (relatives)	Total:193 W=19% M=81%	Institution; Other: Cohort 3 provides integrated treatment with aspects of living, working and leisure on a sheltered site. Clients can live in apartments, in a group, openly or privately. Cohort 3 provides specialist treatment and support to clients who are psychiatrically vulnerable. The population has complex and special care needs that could not be treated elsewhere.	Cholesterol inhibitors: 27.9% Hypertension: 5.7%.	1	1	0	0	0	0	0	0	2
Roy-Vallejo et al. (2020) Spain	Haemodynamic profile of Spanish adults with Down syndrome	Characterize the clinical and hemodynamic phenotype of a cohort of adults with DS by studying their BP pattern and to report their hemodynamic state and main modulators of this state through thoracic bioimpedance of the heart beat.	Blood pressure, BMI, Diabetes Mellitus Type 2, EKG, blood samples	Cross sectional study	June 2018 -November 2018	DS	The confirmation (by medical history or karyotype) of trisomy 21	not reported	Adult patients with Downs Syndrome in Spain	Health care personnel	Total:26 W=50% M=50%	Not reported	Hypertension: 47.6% Diabetes: Adults with DS (n = 26). DM* 1 (4%), not only DM2. Overweight: Mean (SD) BMI 28.5 ± 2.9 Total cholesterol: 4% Despite the progressive aging of the population with DS, individuals with DS have a hemodynamic condition dominated by hypochronotropism and hypervolemia, maintaining normal and even reduced vascular resistances.	1	1	0	0	1	1	0	0	4
Rubenstein et al. (2020) USA	Evaluating the potential of Special Olympics fitness models as a health intervention for adults with intellectual disabilities	Examined Special Olympics Inc. (SOI) fitness models as a potential intervention to reduce cardiovascular disease (CVD) risk in people with ID	Blood pressure, BMI	Quasi-experimentell (not RCT?)	2016-2018	ID	Diagnose as reference	Africa 67 Asia Pacific 53 Europe/Eurasia 45 Latin America 79 Middle East/North Africa 17 North America 122	383 athletes 280 partners Participants were from 22 SO Programs across 6 continents with the highest percentage being from North America (31.9% of athletes, 23.2% of partners) adults from 18 years Athletes with IDD= 383 Partners = 281	Researcher og research assistant	Total: 383 athletes W=38.6% M=61,4% 280 partners W=74.3%	Partner (co-habitant, married)	Hypertension: In athletes, 47.6% had hypertensive readings. Mean (SD) SBP 118.3 (14.8), DBP 77.8 (11.4). Obesity: 27.4% Overweight: 25.8% Mean (SD) BMI 26.8 (7.2).	1	0	0	0	1	0	0	0	2
Ryan et al. (2021) Ireland	Overweight/obesity and chronic health conditions in older people with intellectual disability in Ireland.	Determine if older adults with ID in Ireland who are overweight/obese experience Chronic health conditions (CHC) such as hypertension, diabetes, heart disease, odsteoporosis and depression and some cancers	BMI	Cross sectional study	Not reported, but the Intellectual Disability Supplement to the Irish Longitudinal Study on Ageing (IDS-TILDA) Wave 2, 2013-2014.	Diagnoce as reference	Intellectual Disability: mild, moderat, serve/profound	Living in a variety of accommodation from independent or with family, to community group home or residential facility	composting of people with ID who access services in Ireland. Older adults with Intellectual Disability 40 years with ages ranging from 41 to 90 years, across all levels of ID.	Health care personnel	Total:572 W=57,8% M=42,2%	Living with parents, community group home	Obesity: Obese or overweight ≥40 years: 69.1%, women 72.2%, men 64.7%. Aged 50–64 (70%) and 65+ (61.4%). Relation between overweight and chronic health conditions	0	0	0	0	1	0	0	0	1
Sarı et al. (2016) Turkey	Obesity and hypertension in adolescents and adults with intellectual disability.	Determine the rate of obesity and hypertension, and the association between blood pressure and antropometric measurements in adolescents and adults with intellectual disability	Blood pressure, BMI, Waist-hip circumference	Prevalence study	Not reported, but the study eas registered at the Izmir Etichs Committee Kapitp Celebi University Health Science Faculty decision no. 98 on 12.10.2012	All subjects either had mild or moderate intellectual disabilities	Intellectual disability is a neurodevelopmental condition lasting a persons entire life. Studies by the World Health Organisation have determined hat individuals with intellectual disabilities have multiple health problems, which have not been adequately addressed by health care services.	The data were collected from state-run schools where, in addition to academic education, vocational training is provided	The mean age was 24.0 years. In this study, adolescents were defined as individuals between the ages of 14 and18, and adults between the ages of 19 and 49.The participants of the study were adolescents and adults who were diagnosed with intellectual disability in hospitals and referred to these special educational institutions by the counselling and research centre. According to the American Asso…	Researcher og research assistant	Total: 347 W=32,6% M=67,4%	Student. Living with spouse/partner; Institution	Hypertension: SHT 13.3 %, DHT 11.4 % Adolescents and adults n(%) Stage 1 SBP 140-159 mmHg 29(10.7), DBP 90-99 mmHg 20(7.4). Stage 2 SBP 160-179 mmHg 7(2.6), DBP 100-109 mmHg 5(1.8). Stage 3 (≥180 ≥110) 0(0) 6(2.2). Stage 1 and 2 Women 5(20.0), Men 5(9.8). Obesity: adults 19 -49 y n(%) Overweight (25-29.9) 76(28.0), 1st degree obesity (30-34.9) 43(15.9), 2nd degree obesity (35-39.9) 16(5.9), 3rd d…	1	0	0	0	1	0	0	0	2
Schroeder et al. (2020) USA	Hypertension in Adults With Intellectual Disability: Prevalence and Risk Factors.	Estimate the prevalence of hypertension in a large, global data set of adults with ID and investigate the influence of both obesity and physical activity on hypertension risk. The authors hypothesized that hypertension risk increased with both increasing obesity and decreasing physical activity levels, with physical activity having a stronger effect than obesity on hypertension risk.	Blood pressure, BMI, Activity	Cohort study	2014-2018	Developmental delay.	Diagnose as reference	A total of 33,122 individuals aged 18 years with intellectual disability who participated in Special Olympic events from 2014 to 2018 had their brachial blood pressure, BMI, and selfreported physical activity assessed	Data were collected between 2014 and 2018 from Special Olympics athletes across the globe. This data set does not contain information on individuals with ID who do not participate in Special Olympics events and may therefore present some population bias. Before participation, athletes or their guardians signed a medical release or consent form to participate in the athletic events and healthy ath…	Health care personnel	Total: 33,122 W=11,804 M=21,318	Not reported	Hypertension: 48% (95% CI=47.5%, 48.6%), Male (50.7%, 95% CI=50.1%, 51.4%), female (43.1%, 95% CI=42.2%, 44.0%), Mean SD SBP 121 ± 16 DBP, DBP 76 ± 12 Inactive Lifestyle: Physical activity, n (%) No 1,054 (5.1), Insufficient 8,689 (41.8) Obesity: n (%) BMI 27.9 ( 6.5), Overweight 10,0 (30.3), Obese 8,5 (25.6), Morbidly obese 1,8 (5.6).	1	0	0	1	1	0	0	0	3
Shields et al. (2018) Australia	Do adults with Down syndrome do the same amount of physical activity as adults without disability? A proof of principle study	(i) To compare the amount of MVPA completed by adults with and without Down syndrome using accelerometers and (ii) to compare the proportions of each group that met activity guidelines.	Activity	Cross sectional study	Not reported	DS. Mild, moderate or severe, unknown	Mild 1, moderate 9, unknown 2	Physical activity levels and mean SD anthropometric measurements	15 adults (3 female, 12 male) with DS aged 18-48 years were matched with 15 adults without disability. All participants without disability and 12 with DS were compliant with accelerometer wear. Therefore, 24 participants were included in the analysis (after excluding the three non-compliant participants and their matched controls).	Self-reported	Total:15 W=3 M=12	Work/student/day placement	Obese: 33.7 ± 8.9	0	0	0	0	1	0	0	0	1
Sobey et al. (2015) Australia	Risk of Major Cardiovascular Events in People with Down Syndrome	Conduct a population-level matched cohort study to quantify the risk of incident major cardiovascular events in DS.	Blood pressure, Major cardiovascular events	Cohort study	July 1993 - June 2010	Diagnoce as reference	DS	Australian state of Victoria. There were 4,081 people with Downs Syndrome and 16,324 without DS, with a total of 212,539 person-years of observation. Mean age 39 years.	The sample was derived from all public and private hospitalizations in Victoria, a State of Australia with a population >5 million (approximately 25% of the Australian population), included within the Victorian Admitted Episodes Dataset (VAED) in the 17-year period between 1 July 1993 and 30 June 2010. Australians have universal access to hospital medical care and all Victorian hospitals contribu…	Register study	Total: 4,081 DS W=47,20% M=52.8% and 16,324 without DS	Not reported	Diabetes: 3.6% Prevalence of Traditional Atherosclerotic Risk Factors: Individuals with DS aged 18 years and younger exhibited a higher prevalence of traditional atherosclerotic risk factors (excluding smoking). However, these differences were reversed in individuals older than 18 years. Lower Risk of Coronary Events in Males: DS was associated with a lower risk of coronary events in males, indep…	1	1	0	0	0	1	0	1	5
Spanos et al. (2016) UK	The effectiveness of a weight maintenance intervention for adults with intellectual disabilities and obesity: A single stranded study.	Do participants with intellectual disability in a multicomponent weight maintenance intervention achieve to maintain their weight loss (a weightchange of <3%)? 2. Does a multicomponent weight loss maintenance intervention increase the level of physical activity to a significant level?	Activity, weight loss	Non-randomised experimental study	2009-2015	Diagnoce as reference	Diagnose as reference with mild, moderate, severe or profound intellectual disability.	None of the participants lived independently but all lived with paid carers or family members. The participants was referred to intellectual disability specialist dietitians by general practitioners or by other specialist intellectual disability professionals.	8 had DS(29%), two were partially sighted (7%), five had a hearing impairment (18%) and nine reported having epilepsy (32%). 36% (N=10) males and 64% (N=18) females. 96% of the group are Caucasian, with the remaining 4% being of Other Asian background. 36% (N=10) have a mild disability, 32% (N=9) have a moderate disability, and 32% (N=9) have a severe disability.	By proxy (relatives)	Total:28 W=64% (N=18) M=36% (N=10)	One reported married, Only 4% (N=1) of the group lives independently, while 32% (N=9) live with a family carer and 64% (N=18) live with a paid carer.	Hypertension: 25% High Cholesterol: 21% Diabetes Type 2: 7% After the intervention : Weight Loss: 64% of the group experienced a 5% weight loss, while 36% experienced a 3% to less than 5% weight loss. The study found no statistically significant changes in weight, BMI, or waist circumference after the intervention at 12 months. - The average weight change was a loss of 0.6 kg, but this was not st…	1	1	0	1	0	1	0	0	4
Swerts et al. (2017) Belgium	Substance use among individuals with intellectual disabilities living independently in Flanders.	Examine the nature and extent of substance use in individuals with ID living independently, to investigate group differences in substance use and related problems, and to explore the role of substance-related knowledge and attitudes in substance use behaviors.	Substance use	Cross sectional study	Etichal approval from 2014	(a) significant limitations in intellectual functioning (an intelligence quotient (IQ) of approximately 70 or below), (b) significant limitations in adaptive behavior as expressed in conceptual, social, and practical skills.	ID defined in accordance with the definition of the American Association on Intellectual and Developmental Disabilities (AAIDD; Schalock et al., 2010)	Details given by substance use. Participants were 123 individuals with mild to moderate ID receiving supportfrom independentliving services.	Mean age 45.3 years, SD 12, ange from 22 to 77 years. No significant differences were found between current substance users and non-users related to characteristics	By-proxy, support staff	Total:123 W=63 (51.2%) M=60 (48,8%)	Over half of the group (61.8%, N=76)) were engaged in employment-related daily activities. The majority of the group lived alone (52%), while others lived with a partner (19.5%), with a partner and children (9.8%), in a one-parent family (6.5%), or with others such as siblings or friends (12.2%).	The proportion of smokers in this study was slightly higher than the proportion of alcohol users. Substances: - Tobacco: Lifetime use was reported by 77.2% of the sample, with 48% currently using. - Alcohol: Lifetime use was reported by 92.7% of the sample, with 45.5% currently using. Illicit Substances: Lifetime prevalence was 20.3% with only 1.6% reporting current use. - Cannabis: Both lifetime…	0	0	0	0	0	0	1	1	2
Taggart et al. (2018) UK	Pilot feasibility study examining a structured self-management diabetes education programme, DESMOND-ID, targeting HbA1c adults with intellectual disabilities	Assessing the outcomes of a pilot feasibility study of a structured self-management diabetes education programme targeting HbA1c.	Diabetes Mellitus Type 2	RCT, Pilot study	November 2014-February 2015	Most participants were reported by the community teams to have a mild intellectual disability; the others had a moderate disability	Intellectual disability is described as a disorder with genetic, biological and psycho-social aetiologies, which manifest in cognitive impairment (attention and memory deficits; difficulties in processing information, perception, reasoning, problem-solving, self-monitoring and self-awareness; limited comprehension), communication difficulties and problems with adaptive functioning (self-care, dom…	The primary sources of recruitment were intellectual disability statutory services (community nursing/social work teams, day centres and residential providers), general practices and diabetes clinics.	Most participants were reported by the community teams to have a mild intellectual disability; the others had a moderate disability. More than three-quarters (76.9%) lived in their own accommodation. Mean age 123, ranging from 35 to 75 years.	By proxy, carer	Total: 31 (IG=16, CG=15) W=17 (56,4%)	77% lived in their own accommodation, 18 % lived within supported accommodation, 5 % lived within their family home. A total of 23% of participants were supported by a family carer, 46% were supported by a paid carer and 31% participants lived independently	According to the multi-level analysis: For HbA1c, a significant interaction was found between time and condition (P = 0.04), but no difference was seen in mean HbA1c scores by site. For BMI, there was no significant interaction between condition and time (P = 0.89).	0	1	0	0	0	0	0	0	1
Tyrer et al. (2019) UK	Multimorbidity and lifestyle factors among adults with intellectual disabilities: a cross-sectional analysis of a UK cohort.	Determine the prevalence of multimorbidity in a population of adults with ID. The study also aimed to identify risk factors, including lifestyle factors, for multimorbidity in adults with ID.	Multimorbidity (19 chronic conditions:	Cross sectional study	December 2012-September 2015	ID severity (N=809) Mild ID (31.6%), Moderate ID (30%), Severe/profound ID (38.3%).	For the purpose of this analysis, multimorbidity was defined as two or more chronic conditions in addition to ID.	Most of the adults lived alone or with family (n = 382; 41.5%), in residential accommodation (n = 349; 37.9%) or in shared housing/supported living accommodation (n = 157; 17.1%). The average area of multiple deprivation score was 5.3,( 1 least deprived and 10 the most deprived) suggesting that the participants come from moderately deprived areas.	920 participants with ID. Mean age: 43 years. Ethnicity: The majority were White (81.2%), followed by South Asian (15.3%), Black African/Caribbean (1.4%), Mixed (1.3%), and Other (0.8%). The most common health problems in addition to ID were mental ill health (43.0%), obesity (31.0%), epilepsy (28.4%) and dysphagia (24.9%). 85% could walk without assistance, 9% required assistance, and 6% were un…	Health care personnel	Total: 920 W=42% M=58%	Living Status/Accommodation: Participants lived alone (5.4%), with family (36.1%), in residential/nursing homes (37.9%), in shared housing/supported living (17.1%), or other arrangements (3.5%).	Hypertension: 6.7% Diabetes: 7.3% Physical Activity: 13.6% engaged in sports, exercise, or physical activity five or more times per week, while 86.4% did so less than five times per week. Sedentary Behavior: 53.3% reported they never or sometimes sit during the day, while 46.7% sit down for all, most, or 'a lot' of the day. Smoking: 87.6% never smoked, 4.1% were ex-regular smokers, and 8.3% were …	1	0	0	1	0	0	0	1	3
Tyrer et al. (2020) UK	Diabetes in adults with intellectual disability: Prevalence and associated demographic, lifestyle, independence and health factors.	Investigate prevalence of diabetes in adults (aged 18 years) with ID and its relationship with demographic, lifestyle, independence and health factors.	Diabetes Mellitus Type 2	Cross sectional study	January 2010-December 2016	Level of Understanding: 13.9%. Had little to no understanding, 48.9% understood their practical and personal needs only, and 37.2% could make limited or informed decisions. Degree of Supervision: 15.1% required no or minimal supervision, while 85% needed regular or constant supervision. Ability to Feed Themselves: 7.3% could not feed themselves at all, 34.7% could do so with help or supervision, …	Diagnose as reference, secondary analysis of data from the Leicestershire Learning Disability Register.	Adults aged > 18 y with Intellectual Disability	57% of individuals in the 20-29 age group (mean age: 33.2 years, range: 18-80 years). Most participants were male (58%), White (82%), and lived in family homes, typically with parents (82% of those in family homes). Down syndrome was reported in 13% of the population. -Ethnicity: The majority of participants were White (82.2%), followed by South Asian (12.7%), and Other/Unknown ethnicity (5.0%).	By proxy (relatives)	Total:1091 W=41,7% (N=455) M=58,3% (N=636)	Type of Accommodation: Over half of the participants were living with family (53.5%), followed by those in residential care (30.8%), and those living independently (12.2%).	Prevalence of diabetes: 7.3% Physical Activity Levels: Compared to others of a similar age, 45.8% of participants were less active, 41% were about as active, and 13.2% were more active. Sports Participation: 73.8% of participants did not participate in sports at all, while 25.9% participated occasionally or regularly. Smoking Status: 91.1% of participants were non-smokers, while 10.5% were curren…	0	1	0	1	1	0	0	1	4
vandenBemd et al. (2023) Netherlands	Records of quality indicators for management of long-term health conditions of patients with intellectual disabilities in Dutch residential care	Examine the current state of affairs in recordings of management of longâ€term conditions in longterm care settings for people with intellectual disabilities.	Blood pressure, Caridovascular Disease, Diabetes Mellitus Type 2, Chronic obstructive pulmoary disease	Retrospektive cross sectional study	July 2020-December 2021	Intellectual disability	Not reported	Adults living in care homes (Heeren Loo) for persons with intellectual disabilities	Adults 18 and older with health conditions (at least on chronic disease)	Data retireved from medical records	Total: 3356 W=1454 (43,3%) M=1902 (56,7%)	Not reported, the participants live in care homes	Type 2 Diabetes Mellitus: (8.6%; n = 287), followed by cardiovascular disease (5.8%;n = 195) and COPD (3.0%; n = 101) More females than males had a diagnosis of type 2 diabetes mellitus (58.5% vs. 41.5%)	0	1	0	0	0	0	0	0	1
Wang et al. (2023) Denmark	Association of intellectual disability with overall and type-specific cardiovascular diseases: a population-based cohort study in Denmark	Investigate the association between intellectual disability and subsequent CVD, taking into consideration the severity of intellectual disability and neurodevelopmental and neurologic comorbidity	Blood pressure, Metabolic Syndrome, High cholesterol, Cardiovascular disorder	Cohort study	1978-2018 Dec 31	Borderline - Mild ID	Intellectual disability is classified using ICD codes (ICD-8 and ICD-10) from Danish health registries into the following categories: Borderline/mild intellectual disability Moderate intellectual disability Severe/profound intellectual disability Other/unspecified intellectual disabilities	Participants were selected from a cohort of all live-born singletons in Denmark, delivered between 1978 and 2016.	A total of 11,954 participants were diagnosed with intellectual disabilities, including 7,434 men and 4,520 women. Severity categorized: - 5,164 (43.2%) borderline/mild intellectual disability. - 1,688 (14.1%) moderate intellectual disability. - 769 (6.4%) severe/profound intellectual disability. - 4,333 (36.3%) unspecified degree of intellectual disability. Median age at diagnosis 7.8 years, int…	Data retireved from health registries	Total:11954 W=4520 (37.8%) M=7434 (62.2%)	Not reported	Clinical diagnosis of any CVD or type-specific CVDs was identified in the Danish National Patient Register	1	0	0	0	0	0	0	0	1
Wee et al. (2014) Singapore	Screening for cardiovascular disease risk factors at baseline and post intervention among adults with intellectual disabilities in an urbanised Asian society.	Studied the prevalence of cardiovascular disease risk factors such as obesity, hypertension, diabetes and dyslipidaemia among all MINDS patients 40 years of age, as well as the uptake of screening for these risk factors in this population	Blood pressure, Diabetes Mellitus Type 2, High cholesterol	A prospective intervention study	July 2011-November 2011	Persons with moderate to severe ID	Not reported	Adults with intellectual disabilities (40 years of age or older) receiving services from the Movement for the Intellectually Disabled of Singapore (MINDS), the largest provider of such services in Singapore. The participants were provided with various services, including residential services (n=75), participation in Employment Development Centres (EDCs) (n=146), or involvement in Training Develop…	The average age of participants was 46 years (IQR = 42–52). The primary diagnosis for intellectual disability was Down syndrome (27.8%, 63/227). Ethnicity: Chinese 190 (83.7%), Malay 10 (4.4%), Indian 23 (10.1%), Others 4 (1.8%).	By proxy (relatives)	Total:227 W=117 (51,5%) M=110 (48,5%)	Not reported	Hypertension: 22.5% Diabetes Mellitus Type 2: 10.6% Dyslipidaemia: 34.8% Obese: 10.7% Regarding cardiovascular risk factors, 4.4% had smoked previously, 2.2% were current smokers, and only 9.4% exercised regularly. Prevalence of cardiovascular disease risk factors (22.5% with hypertension, 10.6% with diabetes, 34.8% with dys_x0002_lipidaemia, 10.7% obese and 90.6% lacking regular exercise) was hi…	1	1	0	1	1	0	0	1	5
Weterings et al. (2020) Netherlands	The feasibility of vigorous resistance exercise training in adults with intellectual disabilities with cardiovascular disease risk factors	Explore the feasibility of a vigorous RT-programme for adults with intellectual disabilities with CVD risk factors.	Activity, Cardiovascular disease risk	Feasibility study	Not reported	People with mild to moderate intellectual disability	Mild (IQ = 50–69) or moderate (IQ = 35–49) intellectual disability	Adults with intellectual disabilities living and/or working in a residential or community based setting of the participating care providers for people with intellectual disabilities in the Netherlands.	Adults (N=24) over 18 years of age with mild (n=11) to moderate (n=13) intellectual disability and at least one risk factor for cardiovascular disease: type 2 diabetes (n=7), hypertension (n=7), dyslipidemia (n=5) and/or overweight/obesity (n=22).	Data retrieved from medical records and health care personnel	Total:24 W=13 (54.2%) M=11 (45.8%)	Not reported	The study focuses on the feasibility of exercise programs and does not present specific data on the prevalence of risk factors. Diabetes Mellitus Type 2: 7 (29.2%) participants Hypertension: 7 (29.2%) Dyslipidaemia: 5 Overweight/obese: 18 (75%)	1	1	0	0	1	0	0	0	3
Winter et al. ( 2015) Netherlands	Associations of symptoms of anxiety and depression with diabetes and cardiovascular risk factors in older people with intellectual disability.	Explore the relationship between symptoms of anxiety and depression, and cardiovascular risk factors (obesity, body fat percentage, diabetes, hypercholesterolemia, hypertension, metabolic syndrome, smoking, c-reactive protein, and peripheral arterial disease) in older people with ID.	Depression and anxiety, blood pressure, BMI, type 2 diabetes, metabolic syndrome, high cholesterol and substance use	Cross sectional study	Not reported in the present study November 2008 to July 2010 (reported by Hilgenkamp et al., 2011)	In a study of 927 individuals with ID, 653 (70.7%) had no genetic syndrome. Diagnoses included Down syndrome (150, 16.2%), Fragile X syndrome (9, 1.0%), Prader-Willi syndrome (1, 0.1%), Rett syndrome (2, 0.2%), Angelman syndrome (3, 0.3%), other genetic syndromes (58, 6.3%), and unknown (48, 5.2%).	Borderline (IQ of 70–84), Mild (IQ of 50–69), Moderate (IQ of 35–49), Severe (IQ of 20–34), and Profound (IQ below 20).	Three organizations in the Netherlands that provide care for individuals with intellectual disabilities participated in the study.	Of 990 participants 50 years and older, 48.7% were female. Depression symptoms were reported by 16.8%, and anxiety symptoms by 16.3%.	Health care personnel	Total:1050 SD: 990 W=482 (48,7%) M=508 (51,3%)	Participants lived in residential settings, 536 participants lived in central locations (54.1%), 403 in community homes (40.7%), 7 living with family (0.7%), and 44 in independent living arrangements (4.4%).	Smokers: 19.6% Obesity: 48.4% Hypertension: 52.8% Hypercholesterolemia: 23.1% Diabetes: 13.8% Metabolic Syndrome: 44.7% Alcohol: 0.3% misused alcohol (more than 5 glasses per day).	1	1	0	0	1	1	1	1	6
Woods et al. (2018) USA	The associations between diet and physical activity with body composition and walking a timed distance in adults with Prader--Willi syndrome.	Determine associations between body composition, PA, diet, and walking a timed distance in adults with PWS, to determine nutritional adequacy of diets, and to take a snapshot of individuals throughout the ageing process by including older adults as well as young adults.	BMI, Activity, Nutrution	Cross sectional study	Not reported	Prader-Willi Syndrome	Diagnose as reference	Includes 19 of the estimated 60 adult individuals with PWS in Oklahoma	Participants aged 18 to 62 had a BMI ranging from 19.5 to 35.0. Average daily steps, measured by accelerometers, were 7,325.4. Body fat percentage ranged from 17.3% to 31.6% for males and 16.6% to 41.9% for females. Waist-to-hip ratios were 0.81 to 1.68 for males and 0.78 to 0.99 for females.	By proxy (relatives)	Total:19 W=11 M=8	Other: Not defined. But the study add the difficulty with documentation is that most adult participants live in homes where they are cared for by staff. This means there are various caregivers throughout the day being tasked with keeping the documentation.	The study found significant links between fat intake in women and body fat percentage, as well as between caloric intake and body fat percentage. Adults with Prader-Willi Syndrome (PWS) in Oklahoma have a lower body fat percentage than previously reported. They also show deficiencies in calcium, vitamin D, and fiber, and their physical activity levels are below healthy guidelines. Hypertension: 1…	1	1	0	1	1	0	0	0	3
Xu et al. (2020) USA	Is physical activity associated with physical performance in adults with intellectual disability?	Examine if Physical Activity levels and sedentary time as measured by an accelerometer, as well as age and BMI, are associated with physical performance as measured by the SPPB in adults with ID.	Physical activity	Cross sectional study	Not reported	Intellectual disability in adults and DS.	Diagnose as reference	Participants underwent a measurement of physical performance with the Short Physical Performance Battery (SPPB) and PA and sedentary time using a hip-worn accelerometer. Adults with ID from an area within a radius of 60 miles from a campus werre recruited by word of mouth and direct contact with participants from previous studies.	58 adults with ID (29 women and 29 men, age 44 ± 14 years 5 men and 5 women had DS.	Health care personnel	Total:58 W=29 M=29	Not reported	Inactive lifestyle: Mean physical activity was only 0.2 ± 0.6 min/day, and most participants had 0 min/day. Moderate physical activity was 18.8 ± 21.0 min/day. Obese: BMI 34.2 ± 8.4 kg/m2	0	0	0	1	1	0	0	0	2
Yano et al. (2015) Japan	IQ is an independent predictor of glycated haemoglobin level in young and middle-aged adults with intellectual disability	Examine whether intellectual disability is independently associated with hyperglycaemia	BMI, Type 2 Diabetes, Metabolic Syndrome, Other: blood glycoses	Cross sectional study	2011-2013	Other: intellectual disability Subjects were divided into three groups: borderline group (IQ > 70), mild intellectual disability group (51≤IQ≤70) and moderate intellectual disability group (35≤IQ≤50).	IQ was assessed using the Tanaka-Binet intelligence score	We retrospectively analysed data for subjects who visited the Counseling Center for the Handicapped in Hokkaido for assessment of physical and mental health condition. 121 consecutive young and middle-aged adults with intellectual disability.	70 male, 51 female	Researcher and research assistant	Total:121 W=51 M=70	Not reported	Overweight/Obese: 24.7 ± 7.7, 24.7 ± 5.2, 27.3 ± 5.0	0	0	0	0	1	0	0	0	1
Zaal-Schuller et al. (2015) Netherlands	The prevalence of peripheral arterial disease in middle-aged people with intellectual disabilities	Investigate the association between peripheral arterial disease and risk factors for peripheral arterial disease and cardiovascular diseases in general: smoking, mobility and medication	Activity, Substance use	Cross sectional study	Not reported	Downs Syndrom; Other. Mild/moderate level of ID n=208 Severe/profound level of ID n=199	Participants with an indication for reimbursement of specialized medical care by ID physicians under the Dutch Act on Exceptional Medical Expenses (AWBZ). This is a selected group needing care rather than support of independency, because of multiple comorbidity, more severe ID, or significant psychiatric or behavioral problems.	Down syndrome n=68, other n=339 centralized settings n=252, community-based n=136, independent with support n=19	Mobile n=331, impaired mobility n=50, Wheelchair dependent n=26 People with ID in the Netherlands, residential clients with mild to profound intellectual disabilities, aged 40-59 years	Researchers screened for symptomatic PAD using questions from the Edinburgh Claudication Questionnaire	Total:407 W=171 M=236	Not reported	Hypertension: 11.3% anti HT drugs Cholestreol inhibitors: 6.1 Prevalence of peripheral arterial disease: 8.4% (95% CI = 6.0–11.4%), with no significant differences between age groups 40–49 years (8.2%) and 50–59 years (8.5%). None of the participants had been diagnosed with PAD prior to this study and only one participant with PAD had PAD-related symptoms (1/34). Wheelchair dependence was indepen…	1	0	0	0	0	1	0	0	2
Zwack et al. (2021) Australia	Does autonomic nervous system dysfunction influence cardiovascular disease risk in young adults with intellectual disability?	Assess whether autonomic function, as assessed using heart rate variability, baroreflex function, and sudomotor function, differed in young adults with ID when compared with controls and whether the ANS may potentially provide insight into the mechanisms of cardiometabolic disease development and progression in young adults with ID.	Heart rate variability, baroreflex and sudomotor functions	Cohort study	Not reported	Mild ID 44%, moderate ID 49%, severe ID 2%, profound ID 5%	A diagnosis of intellectual disability according to the Diagnostic and Statistical Manual of Mental Disorders“5th edition (DSM-5)	Mostly healthy and ambulant participants reside in Victoria, Australia	Two groups of participants aged 18-45 y were recruited for this study: a cohort with ID and a control group without Intellectual Disability. There was no between-group difference in age and sex. Persons with ID had statistically significant higher BMI (P=0.002) and abdominal obesity (P=0.05).	Researcher and by proxy	Total: 39 W=10 M=29	Not reported	Current cardiovascular condition n=2 Congenital heart defect n=2 Subjects in the ID group showed significantly increased blood pressure, body mass index, and waist/hip circumference ratio, as well as increased plasma hemoglobin A1c and high-sensitivity C-reactive protein levels. We conclude that autonomic dysfunction is present in young adults with ID and is more marked in those with more severe …	0	1	1	0	0	0	0	0	2
Zwack et al. (2022) Australia	Exploration of diet, physical activity, health knowledge and the cardiometabolic profile of young adults with intellectual disability.	Determine the prevalence of modifiable risk factors, such as physical activity, diet and associated health knowledge in adults with ID aged 18-45 y	Cardiometabolic risk, nutrition, physical activity	Quasi study	December 2018- February 2020	Intelectual disability was described according to the Diagnostic and Statistical Manual of Mental Disorders - 5th Edition (DSM-5)	The severity of ID was classified as mild, moderate, severe or profound, and was determined using carer-report of severity and was substantiated using DSM-5 criteria by a trained clinician with classifications based on daily skills and intensity of support needed.	Participants with ID were re_x0002_cruited through disability organisations in Victoria, Australia	Participants are 18 to 45 years of age inclusive; and 3 reside in Victoria, Australia	By proxy (relatives)	Total: cohort with ID: 39 (W=10, M=29) Control group with ID: 29 (W=14, M=15)	Not reported	Obesity: Adults with ID have an increased obesity (mean body mass index; ID group: 32.9 ± 8.6 vs. control group: 26.2 ± 5.5, P = 0.001), are engaging in less physical activity than the age-matched general population (total activity minutes per week; ID group: 172.2 ± 148.9 vs. control group: 416.4 ± 277.1, P < 0.001), and overall have unhealthier diets Alcohol: 41% Smoking: 2 participants	0	0	0	0	1	0	1	1	3
Zwack et al. (2023) Australia	Stress and social isolation, and its relationship to cardiovascular risk in young adults with intellectual disability.	Establish whether adults with ID experience higher levels of subjective stress and encounter dif_x0002_ferent stressors (including social isolation) than the general population, and whether there is a relation_x0002_ship between stress and cardiometabolic profile in this population.	Stress, social isolation	Cohort study	Not reported	ID	Diagnosis of ID according to the Diagnostic and Statistical Manual of Mental Disorders - 5th edition. (DSM-5), have a mild or moderate inotellectural disability according to the DSM-5 cirteria.	Participants aged 18-45 y residing in Victoria, Australia. Mean age 31.5	According to DSM-5 criteria, 49% of participants had a mild ID and 51% had a moder_x0002_ate ID.	Researcher and proxy	Total: 35 ID:35 (W=26, M=9) control:29 (W=15, M=14)	Participants with ID received either a moderate level of social support (80%) or lived independently (20%), and around half of the group (49%) reported to be in some form of paid employment	Overweight and obesity: High rate of overweight and obesity (77%) in the ID group, compared to the control group (41%). Abdominal obesity, as measured by waist cir_x0002_cumference, was markedly higher in the ID group (ID: 106.0 ± 20.5 vs control: 88.8 ± 17.5, <p ¼ 0.001).	0	0	1	0	1	0	0	0	2
